# Supplementary material for: Detecting the effects of selection at the population level in six bovine immune genes
Source: BMC Genet. 2008 Oct 6;9:62. doi: 10.1186/1471-2156-9-62 (PMC2576349; doi:10.1186/1471-2156-9-62)
Supplement: Additional File 1 — Alignments of polymorphic positions in re-sequenced bovine IL13, IL2, IL5, TYROBP, ART4 and CD2 genes. [file 1471-2156-9-62-S1.xls]

## Sheet: ART4
a) ART4
								*	*		*																				*	*	*
Population	ID	4490	4540	4601	4618	4620	4646	4677	4701	4766	4786	4809	4817	4845	4852	4903	4947	4956	4957	5005	5011	5039	5066	5099	5158	5201	8422	8541	8651	8701	8960	8972	9221	9286	9298	9454	9469	9488	9492	9495	9537	9547	9569	9593
Africa	NG49-A	T	T	G	C	C	C	G	A	G	G	C	T	A	G	G	A	C	G	C	G	A	C	A	C	C	G	A	C	T	G	A	T	A	A	A	A	A	G	A	C	G	G	A
Africa	NG49-B	T	T	G	C	C	C	G	A	G	G	C	T	A	G	G	A	C	G	C	A	A	C	A	T	T	G	A	C	T	T	A	T	A	A	A	A	A	G	A	C	G	G	A
Africa	NG45-A	T	T	G	C	C	C	G	A	G	G	C	T	A	G	G	A	C	G	C	G	A	C	A	C	C	G	A	C	T	G	A	T	A	A	A	A	A	G	A	C	G	G	A
Africa	NG45-B	T	T	G	C	C	C	G	A	G	G	C	T	A	G	G	A	C	G	C	A	A	C	A	T	T	G	A	C	T	T	A	T	A	A	A	A	A	G	A	C	G	G	A
Africa	L38-A	T	T	G	C	C	C	G	A	G	G	C	T	A	G	G	A	C	G	C	G	A	C	A	C	C	G	A	C	T	G	A	T	A	A	A	A	A	G	A	C	G	G	A
Africa	L38-B	T	T	G	C	C	C	G	A	G	G	C	T	A	G	G	A	C	G	T	G	A	C	A	C	T	G	A	C	T	G	A	T	A	A	A	A	A	G	A	C	G	G	A
Africa	NG37-A	T	T	G	C	C	C	G	A	G	G	C	T	A	G	G	A	C	G	C	G	A	C	A	C	T	G	A	C	T	G	A	T	A	A	A	A	A	G	A	C	G	G	A
Africa	NG37-B	T	T	G	C	C	C	G	A	G	G	C	T	A	G	G	A	C	G	C	A	A	C	A	T	T	G	A	C	T	G	A	T	A	A	A	A	A	G	A	C	G	G	A
Africa	NG6-A	T	T	G	C	C	C	G	A	G	G	C	T	A	G	G	A	C	G	C	A	A	C	A	T	T	G	A	C	T	T	A	T	A	A	A	A	A	G	A	C	G	G	A
Africa	NG6-B	T	T	G	C	C	C	G	A	G	G	C	T	A	G	G	A	C	G	C	A	A	C	A	T	T	G	A	C	T	T	A	T	A	A	A	A	A	G	A	C	G	G	A
Africa	L17-A	T	T	G	C	C	C	G	A	G	G	C	T	A	G	G	A	C	G	C	G	A	C	A	C	C	G	A	C	T	G	A	T	A	A	A	A	A	G	A	C	G	G	A
Africa	L17-B	T	T	G	C	C	C	G	A	G	G	C	T	A	G	G	A	C	G	C	G	A	C	A	C	T	G	A	C	T	G	A	T	A	A	A	A	A	G	A	C	G	G	A
Africa	S3221-A	T	T	G	C	C	C	G	A	G	G	C	T	A	G	G	A	C	G	C	G	A	C	A	C	C	G	A	C	T	G	A	T	A	A	A	A	A	G	A	C	G	G	A
Africa	S3221-B	T	T	G	C	C	C	G	A	G	G	C	T	A	G	G	A	C	G	C	G	A	C	A	C	C	G	A	C	T	G	A	T	A	A	A	A	A	G	A	C	G	G	A
Africa	S3217-A	T	T	G	C	C	C	G	A	G	G	C	T	A	G	G	A	C	G	C	G	A	C	A	C	C	G	A	C	T	G	A	T	A	A	A	A	A	G	A	C	G	G	A
Africa	S3217-B	T	T	G	C	C	C	G	A	G	G	C	T	A	G	G	A	C	G	C	A	A	C	A	T	T	G	A	C	T	T	A	T	A	A	A	A	A	G	A	C	G	G	A
Africa	S3215-A	T	T	G	C	C	C	G	A	G	G	C	T	A	G	G	A	C	G	C	G	A	C	A	C	C	G	A	C	T	G	A	T	A	A	A	A	A	G	A	C	G	G	A
Africa	S3215-B	T	T	G	C	C	C	G	A	G	G	C	T	A	G	G	A	C	G	C	A	A	C	A	T	T	G	A	C	T	G	A	T	A	A	A	A	A	G	A	C	G	G	A
Africa	S3213-A	T	T	G	C	C	C	G	A	G	G	C	T	A	G	G	A	C	G	C	G	A	C	A	C	C	G	A	C	T	G	A	T	A	A	A	A	A	G	A	C	G	G	A
Africa	S3213-B	T	T	G	C	C	C	G	A	G	G	C	T	A	G	G	A	C	G	C	G	A	C	A	C	T	G	A	C	T	G	A	T	A	A	A	A	A	G	A	C	G	A	A
Europe	RN10-A	T	T	G	C	C	C	G	A	G	G	C	T	A	G	G	A	C	G	C	G	A	C	A	C	C	G	A	C	T	G	A	T	A	A	A	A	A	G	A	C	G	G	A
Europe	RN10-B	T	T	G	C	C	C	G	A	G	G	C	T	A	G	G	A	T	G	T	G	A	C	A	C	T	G	A	C	T	G	A	T	A	A	A	A	A	G	A	C	G	G	A
Europe	RN8-A	T	T	G	C	C	C	G	A	G	G	C	T	A	G	G	A	C	G	T	G	A	C	A	C	T	G	A	C	T	G	A	T	A	A	A	A	A	G	A	C	G	G	A
Europe	RN8-B	T	T	G	C	C	C	G	A	G	G	C	T	A	G	G	A	T	G	T	G	A	C	A	C	T	G	A	C	T	G	A	T	A	A	A	A	A	G	A	C	G	G	A
Europe	NR31-A	T	T	G	C	C	C	G	A	G	G	C	T	A	G	G	A	C	G	T	G	A	C	A	C	T	G	A	C	T	G	A	T	A	A	A	A	A	G	A	C	G	G	A
Europe	NR31-B	T	T	G	C	C	C	G	A	G	G	C	T	A	G	G	A	C	G	T	G	A	C	A	C	T	G	A	C	T	G	A	T	A	A	A	A	A	G	A	C	G	G	A
Europe	MRT17-A	T	T	G	C	C	C	G	A	G	G	C	T	A	G	G	A	C	G	C	G	A	C	A	C	T	A	A	C	T	G	A	T	A	A	A	A	A	G	A	C	G	G	A
Europe	MRT17-B	T	T	G	C	C	C	G	A	G	G	C	T	A	G	G	A	C	G	C	G	A	C	A	C	T	A	A	C	T	G	A	T	A	A	A	A	A	G	A	C	G	G	A
Europe	NR12-A	T	T	G	C	C	C	G	A	G	G	C	T	A	G	G	A	C	G	C	G	A	C	A	C	C	G	A	C	T	G	A	T	A	A	A	A	A	G	A	C	G	G	A
Europe	NR12-B	T	T	G	C	C	C	G	A	G	G	C	T	A	G	G	A	C	G	C	G	A	C	A	C	T	G	A	C	T	G	A	T	A	A	A	A	A	G	A	C	G	G	A
Europe	MRT1-A	T	T	G	C	C	C	G	A	G	G	C	T	A	G	G	A	C	G	C	G	A	C	A	C	C	G	A	C	T	G	A	T	A	A	A	A	A	G	A	C	G	G	A
Europe	MRT1-B	T	T	G	C	C	C	G	A	G	G	C	T	A	G	G	A	C	G	T	G	A	C	A	C	T	G	A	C	T	G	A	T	A	A	A	A	A	G	A	C	G	G	A
Europe	FR7-A	T	T	G	C	C	C	G	A	G	G	C	T	A	G	G	A	C	G	C	G	A	C	A	C	C	G	A	C	T	G	A	T	A	A	A	A	A	G	A	C	G	G	A
Europe	FR7-B	T	T	G	C	C	C	G	A	G	G	C	T	A	G	G	A	C	G	C	G	A	C	A	C	T	G	A	C	T	G	A	T	A	A	A	A	A	G	A	C	G	G	A
Europe	ALN27-A	T	T	G	C	C	C	G	A	G	G	C	T	A	G	G	A	C	G	C	G	A	C	A	C	C	G	A	C	T	G	A	T	A	A	A	A	A	G	A	C	G	G	A
Europe	ALN27-B	T	T	G	C	C	C	G	A	G	G	C	T	A	G	G	A	C	G	C	G	A	C	A	C	T	G	A	C	T	G	A	T	A	A	A	A	A	G	A	C	G	G	A
Europe	AB14-A	T	T	G	C	C	C	G	A	G	G	C	T	A	G	G	A	C	G	C	G	A	C	A	C	T	G	A	C	T	G	A	T	A	A	A	A	A	G	A	C	G	G	A
Europe	AB14-B	T	T	G	C	C	C	G	A	G	G	C	T	A	G	G	A	C	G	C	G	A	C	A	C	T	A	A	C	T	G	A	T	A	A	A	A	A	G	A	C	G	G	A
Europe	FR6-A	T	T	G	C	C	C	G	A	G	G	C	T	A	G	G	A	C	G	C	G	A	C	A	C	C	G	A	C	T	G	A	T	A	A	A	A	A	G	A	C	G	G	A
Europe	FR6-B	T	T	G	C	C	C	G	A	G	G	C	T	A	G	G	A	C	G	C	G	A	C	A	C	T	A	A	C	T	G	A	T	A	A	A	A	A	G	A	C	G	G	A
Europe	ALN7-A	T	T	G	C	C	C	G	A	G	G	C	T	A	G	G	A	C	G	C	G	A	C	A	C	C	G	A	C	T	G	A	T	A	A	A	A	A	G	A	C	G	G	A
Europe	ALN7-B	T	T	G	C	C	C	G	A	G	G	C	T	A	G	G	A	C	G	C	G	A	C	A	C	C	G	A	C	T	G	A	T	A	A	A	A	A	G	A	C	G	G	A
Europe	AB2-A	T	T	G	C	C	C	G	A	G	G	C	T	A	G	G	A	C	G	C	G	A	C	A	C	C	G	A	C	T	G	A	T	A	A	A	A	A	G	A	C	G	G	A
Europe	AB2-B	T	T	G	C	C	C	G	A	G	G	C	T	A	G	G	A	C	G	C	G	A	C	A	C	C	G	A	C	T	G	A	T	A	A	A	A	A	G	A	C	G	G	A
Europe	AA5-A	T	T	G	C	C	C	G	A	G	G	C	T	A	G	G	A	C	G	C	G	A	C	A	C	T	A	A	C	T	G	A	T	A	A	A	A	A	G	A	C	G	G	A
Europe	AA5-B	T	T	G	C	C	C	G	A	G	G	C	T	A	G	G	A	C	G	C	A	A	C	A	T	T	G	A	C	T	G	A	T	A	A	A	A	A	G	A	C	G	G	A
Europe	HL31-A	T	T	G	C	C	C	G	A	G	G	C	T	A	G	G	A	C	G	C	G	A	C	A	C	C	G	A	C	T	G	A	T	A	A	A	A	A	G	A	C	G	G	A
Europe	HL31-B	T	T	G	C	C	C	G	A	G	G	C	T	A	G	G	A	C	G	C	G	A	C	A	C	T	G	A	C	T	G	A	T	A	A	A	A	A	G	A	C	G	G	A
Europe	SK4-A	T	T	G	C	C	C	G	A	G	G	C	T	A	G	G	A	C	G	C	G	A	C	A	C	T	G	A	C	T	G	A	T	A	A	A	A	A	G	A	C	G	G	A
Europe	SK4-B	T	T	G	C	C	C	G	A	G	G	C	T	A	G	G	A	C	G	C	G	A	C	A	C	T	G	A	C	T	G	A	T	A	A	A	A	A	G	A	C	G	G	A
Europe	AA4-A	T	T	G	C	C	C	G	A	G	G	C	T	A	G	G	A	C	G	C	G	A	C	A	C	T	A	A	C	T	G	A	T	A	A	A	A	A	G	A	C	G	G	A
Europe	AA4-B	T	T	G	C	C	C	G	A	G	G	C	T	A	G	G	A	C	G	C	A	A	C	A	T	T	G	A	C	T	G	A	T	A	A	A	A	A	G	A	C	G	G	A
Europe	HL20-A	T	T	G	C	C	C	G	A	G	G	C	T	A	G	G	A	C	G	C	G	A	C	A	C	C	G	A	C	T	G	A	T	A	A	A	A	A	G	A	C	G	G	A
Europe	HL20-B	T	T	G	C	C	C	G	A	G	G	C	T	A	G	G	A	C	G	C	G	A	C	A	C	T	G	A	C	T	G	A	T	A	A	A	A	A	G	A	C	G	G	A
Europe	SK2-A	T	T	G	C	C	C	G	A	G	G	C	T	A	G	G	A	C	G	C	G	A	C	A	C	C	G	A	C	T	G	A	T	A	A	A	A	A	G	A	C	G	G	A
Europe	SK2-B	T	T	G	C	C	C	G	A	G	G	C	T	A	G	G	A	C	G	C	G	A	C	A	C	T	G	A	C	T	G	A	T	A	A	A	A	A	G	A	C	G	G	A
India	HAR5a-A	T	T	G	C	C	C	G	A	G	G	C	T	A	G	G	A	C	G	C	G	A	C	A	C	C	G	A	C	T	G	A	T	A	A	A	A	A	G	A	C	G	G	A
India	HAR5a-B	T	T	G	C	C	C	G	A	G	G	C	T	A	G	G	A	C	G	C	G	A	C	A	C	T	G	A	C	T	G	G	T	A	A	A	A	A	G	A	C	G	G	A
India	SAH11a-A	T	T	G	C	C	C	G	A	G	G	C	T	A	G	G	A	C	G	C	G	A	C	A	C	C	G	A	C	T	G	A	T	A	A	A	A	A	G	A	C	G	G	A
India	SAH11a-B	T	T	G	C	C	C	G	A	A	T	C	C	A	G	G	A	C	G	C	G	A	C	A	C	T	G	A	C	T	G	A	T	A	A	A	A	A	G	A	C	G	G	A
India	SAH10a-A	T	T	G	C	C	C	G	A	A	T	C	T	A	G	G	A	C	G	C	G	A	C	A	C	T	G	A	C	T	G	A	G	G	G	G	G	G	C	T	T	A	G	G
India	SAH10a-B	G	T	G	C	C	C	G	A	G	G	C	C	A	G	G	A	C	G	C	G	A	C	A	C	T	G	A	C	T	G	A	T	A	A	A	A	A	G	A	C	G	A	A
India	SAH6a-A	T	T	G	C	C	C	G	A	G	G	C	T	A	G	G	A	C	G	T	G	A	C	A	C	T	G	A	C	T	G	G	G	A	G	G	G	G	C	T	T	A	G	G
India	SAH6a-B	G	T	G	C	C	C	G	A	G	G	C	C	A	G	G	A	C	G	C	G	A	C	A	C	T	G	A	T	C	G	G	T	A	A	A	A	A	G	A	C	G	G	A
India	THR10b-A	T	T	G	C	C	C	G	A	G	G	C	T	A	G	G	A	C	G	C	G	A	C	A	C	T	G	A	C	T	G	G	G	G	G	G	G	G	C	T	T	A	G	G
India	THR10b-B	T	T	G	C	C	C	G	A	G	T	C	T	A	G	G	A	C	G	C	G	A	C	A	C	T	G	A	C	T	G	G	G	G	G	G	G	G	C	T	T	A	G	G
India	THR8b-A	T	T	G	C	C	C	G	A	G	G	C	T	A	G	G	A	C	G	C	G	A	C	A	C	T	G	A	C	T	G	G	G	A	G	G	G	G	C	T	T	A	G	G
India	THR8b-B	T	T	G	C	C	C	G	A	G	T	C	T	A	G	G	A	C	G	C	G	A	C	A	C	T	G	A	C	T	G	G	T	A	A	A	A	A	G	A	C	G	A	A
India	THR3b-A	T	T	G	C	C	C	G	A	G	G	C	T	A	G	G	A	C	G	C	G	A	C	A	C	T	G	A	C	T	G	A	T	A	A	A	A	A	G	A	C	G	G	A
India	THR3b-B	G	T	G	C	C	C	G	A	G	G	C	C	A	G	G	A	C	G	C	G	A	C	A	C	T	G	A	C	C	G	A	G	A	G	G	G	G	C	T	T	A	G	G
India	HAR10a-A	T	T	G	C	C	C	G	A	G	G	C	T	A	G	G	A	C	G	C	G	A	C	A	C	C	G	A	C	T	G	A	T	A	A	A	A	A	G	A	C	G	G	A
India	HAR10a-B	T	C	A	C	G	G	A	A	G	T	C	T	G	G	A	G	C	A	T	G	G	A	A	C	T	G	A	T	C	G	G	T	A	A	A	A	A	G	A	C	G	G	A
India	ONG26-A	T	T	G	C	C	C	G	A	G	G	C	T	A	G	G	A	C	G	C	G	A	C	A	C	C	G	A	C	T	G	A	T	A	A	A	A	A	G	A	C	G	G	A
India	ONG26-B	T	T	G	C	C	C	G	A	G	G	C	T	A	G	G	A	C	G	C	G	A	C	A	C	C	G	A	T	C	G	G	T	A	A	A	A	A	G	A	C	G	G	A
India	HAR8a-A	G	T	G	C	C	C	G	A	G	G	C	C	A	G	G	A	C	G	C	G	A	C	A	C	T	G	A	C	T	G	A	T	A	A	A	A	A	G	A	C	G	A	A
India	HAR8a-B	G	T	G	C	C	C	G	A	G	G	C	C	A	G	G	A	C	G	C	G	A	C	A	C	T	G	A	T	C	G	G	T	A	A	A	A	A	G	A	C	G	G	A
India	ONG6-A	T	T	G	C	C	C	G	A	G	G	C	T	A	G	G	A	C	G	C	G	A	C	A	C	T	G	A	C	T	G	G	T	A	A	A	A	A	G	A	C	G	G	A
India	ONG6-B	T	C	A	C	G	G	A	A	G	T	C	T	G	G	A	G	C	A	T	G	G	A	A	C	T	G	G	C	T	G	G	T	A	A	A	A	A	G	A	C	G	G	A
OUTGROUP	PB3311-A	T	C	G	T	C	C	G	G	G	G	T	T	G	C	G	G	C	G	C	G	A	A	C	C	C	G	A	C	T	G	A	T	A	A	G	A	A	G	A	C	G	G	A
OUTGROUP	PB3311-B	T	C	G	T	C	C	G	G	G	G	T	T	G	C	G	G	C	G	C	G	A	A	C	C	C	G	A	C	T	G	A	T	A	A	G	A	A	G	A	C	G	G	A

## Sheet: CD2
b) CD2
					*	*									*	*	*	*	*	*	*		*				*	*	*							*
Pop	ID	1921	1945	1993	2110	2189	2214	2366	2482	2641	2662	2726	2746	2790	7133	7149	7221	7226	7248	7249	7260	7261	7271	11462	11510	11593	11636	11668	11680	11770	11876	15186	15274	15368	15455	15480	15500	15623	15686	15704	15737	15756	15980	15993	16134	16148	16246	16337	16353
Africa	NG49-A	T	A	C	A	T	T	T	T	C	G	G	A	T	C	C	T	G	A	G	C	G	G	C	G	C	T	G	C	C	T	G	C	C	G	C	G	A	A	C	T	G	A	A	G	C	C	A	A
Africa	NG49-B	T	A	C	A	T	T	T	T	C	G	G	A	T	G	T	A	G	G	C	T	A	G	C	G	C	T	G	C	C	T	G	G	C	G	C	G	G	A	T	T	G	A	A	G	C	C	G	A
Africa	NG45-A	T	A	C	A	T	T	T	T	C	G	G	A	T	G	T	A	G	G	C	T	A	G	C	G	C	T	G	C	C	T	G	G	C	G	C	G	G	A	T	T	G	A	A	G	C	C	G	A
Africa	NG45-B	T	A	C	A	T	T	T	T	C	G	G	A	T	G	T	A	G	G	C	T	A	G	C	G	C	T	G	C	C	T	G	G	C	G	C	G	G	A	T	T	G	A	A	G	C	C	G	A
Africa	L38-A	T	A	C	A	T	T	T	T	C	G	G	A	T	G	T	A	G	G	C	T	A	G	C	G	C	T	G	C	C	T	G	G	C	G	C	G	G	A	T	T	G	A	A	G	C	C	G	A
Africa	L38-B	T	A	C	A	T	T	T	T	C	G	G	A	T	G	T	A	G	G	C	T	A	G	C	G	C	T	G	C	C	T	G	G	C	G	C	G	G	A	T	T	G	A	A	G	C	C	G	A
Africa	NG37-A	T	A	C	A	T	T	T	T	C	G	G	A	T	G	T	A	G	G	C	T	A	G	C	G	C	T	G	C	C	T	G	C	C	G	C	G	G	A	C	T	G	A	A	G	C	C	G	A
Africa	NG37-B	T	A	C	A	T	T	T	T	C	G	G	A	T	G	T	A	G	G	C	T	A	G	C	G	C	T	G	C	C	T	G	G	C	G	C	G	G	A	T	T	G	A	A	G	C	C	G	A
Africa	NG6-A	T	A	C	A	T	T	T	T	C	G	G	A	T	G	T	A	G	G	C	T	A	G	C	G	C	T	G	C	C	T	G	G	C	G	C	G	G	A	T	T	G	A	A	G	C	C	G	A
Africa	NG6-B	T	A	C	A	T	T	T	T	C	G	G	A	T	G	T	A	G	G	C	T	A	G	C	G	C	T	G	C	C	T	G	G	C	G	C	G	G	A	T	T	G	A	A	G	C	C	G	A
Africa	L17-A	T	A	C	A	T	T	T	T	C	G	G	A	T	G	T	A	G	G	C	T	A	G	C	G	C	T	G	C	C	T	G	G	C	G	C	G	G	A	T	T	G	A	A	G	C	C	G	A
Africa	L17-B	T	A	C	A	T	T	T	T	C	G	G	A	T	G	T	A	G	G	C	T	A	G	C	G	C	T	G	C	C	T	G	G	C	G	C	G	G	A	T	T	G	A	A	G	C	C	G	A
Africa	S3221-A	T	A	C	A	T	T	T	T	C	G	G	A	T	G	C	T	G	A	G	C	G	G	C	G	C	T	G	C	C	T	G	C	C	G	C	G	A	A	C	T	G	A	A	G	C	C	A	A
Africa	S3221-B	T	A	C	A	T	T	T	T	C	G	G	A	T	G	T	A	G	G	C	T	A	G	C	G	C	T	G	C	C	T	G	C	C	G	C	G	G	A	C	T	G	A	A	G	C	C	G	A
Africa	S3217-A	T	A	C	A	T	T	T	T	C	G	G	A	T	C	C	T	G	A	G	C	G	G	C	G	C	T	G	C	C	T	G	C	C	G	C	G	A	A	C	T	G	A	A	G	C	C	A	A
Africa	S3217-B	T	A	C	A	T	T	T	T	T	G	G	A	T	G	T	A	G	G	C	T	A	G	C	G	C	T	G	C	C	T	G	C	C	G	C	G	G	A	C	T	G	A	A	G	C	C	G	A
Africa	S3215-A	T	A	C	A	T	T	T	T	C	G	G	A	T	G	T	A	G	G	C	T	A	G	C	G	C	T	G	C	C	T	G	C	C	G	C	G	G	A	C	T	G	A	A	G	C	C	G	A
Africa	S3215-B	T	A	C	A	T	T	T	T	C	G	G	A	T	G	T	A	G	G	C	T	A	G	C	G	C	T	G	C	C	T	G	C	C	G	C	G	G	A	C	T	G	A	A	G	C	C	G	A
Africa	S3213-A	T	A	C	A	T	T	T	T	C	G	G	A	T	G	T	A	G	G	C	T	A	G	C	G	C	T	G	C	C	T	G	G	C	G	C	G	G	A	T	T	G	A	A	G	C	C	G	A
Africa	S3213-B	T	A	C	A	T	T	T	T	C	G	G	A	T	G	T	A	G	G	C	T	A	G	C	G	C	T	G	C	C	T	G	G	C	G	C	G	G	A	T	T	G	A	A	G	C	C	G	A
Europe	RN10-A	T	A	C	A	T	T	T	T	C	G	G	A	T	C	C	T	G	A	G	C	G	G	C	G	C	T	G	C	C	T	G	C	C	G	C	G	A	A	C	T	G	A	A	G	C	C	A	A
Europe	RN10-B	T	A	C	A	T	T	T	T	C	G	G	A	T	G	T	A	G	G	C	T	A	G	C	G	C	T	G	C	C	T	G	G	C	G	C	G	G	A	C	T	G	A	A	G	C	C	G	A
Europe	RN8-A	T	A	C	A	T	T	T	T	C	G	G	A	T	C	C	T	G	A	G	C	G	A	C	G	C	T	G	C	C	T	G	C	C	G	C	G	A	A	C	T	G	A	A	G	C	C	A	A
Europe	RN8-B	T	A	C	A	T	T	T	T	C	G	G	A	T	G	T	A	G	G	C	T	A	G	C	G	C	T	G	C	C	T	G	C	C	G	C	G	G	A	C	T	G	A	A	G	C	C	G	A
Europe	NR31-A	T	A	C	A	T	T	T	T	C	G	G	A	T	C	C	T	G	A	G	C	G	G	C	G	C	T	G	C	C	T	G	C	C	G	C	G	A	A	C	T	G	A	A	G	C	C	A	A
Europe	NR31-B	T	A	C	A	T	T	T	T	C	G	G	A	T	G	T	A	G	G	C	T	A	G	C	G	C	T	G	C	C	T	G	C	C	G	C	G	G	A	C	T	G	A	A	G	C	C	G	A
Europe	MRT17-A	T	A	C	A	T	T	T	T	C	G	G	A	T	G	T	A	G	G	C	T	A	G	C	G	C	T	G	C	C	T	G	G	C	G	C	G	G	A	C	T	G	A	A	G	C	C	G	A
Europe	MRT17-B	T	A	C	A	T	T	T	T	C	G	G	A	T	G	T	A	G	G	C	T	A	G	C	G	C	T	G	C	C	T	G	G	C	G	C	G	G	A	T	T	G	G	A	G	C	C	G	A
Europe	NR12-A	T	A	C	A	T	T	T	T	C	G	G	A	T	G	T	A	G	G	C	T	A	G	C	G	C	T	G	C	C	T	G	G	C	G	C	G	G	A	C	T	G	A	A	G	C	C	G	A
Europe	NR12-B	T	A	C	A	T	T	T	T	C	G	G	A	T	G	T	A	G	G	C	T	A	G	C	G	C	T	G	C	C	T	G	G	C	G	C	G	G	A	C	T	G	A	A	G	C	C	G	A
Europe	MRT1-A	T	A	C	A	T	T	T	T	C	G	G	A	T	C	C	T	G	A	G	C	G	G	C	G	C	T	G	C	C	T	G	C	C	G	C	G	A	A	C	T	G	A	A	G	C	C	A	A
Europe	MRT1-B	T	A	C	A	T	T	T	T	C	G	G	A	T	G	T	A	G	G	C	T	A	G	C	G	C	T	G	C	C	T	G	G	C	G	C	G	G	A	T	T	G	A	A	G	C	C	G	A
Europe	FR7-A	T	A	C	A	T	T	T	T	C	G	G	A	T	G	T	A	G	G	C	T	A	G	C	G	C	T	G	C	C	T	G	G	C	G	C	G	G	A	T	T	G	A	A	G	C	C	G	A
Europe	FR7-B	T	A	C	A	T	T	T	T	C	G	G	A	T	G	T	A	G	G	C	T	A	G	C	G	C	T	G	C	C	T	G	G	C	G	C	G	G	A	T	T	G	A	A	G	C	C	G	A
Europe	ALN27-A	T	A	C	A	T	T	T	T	C	G	G	A	T	G	T	A	G	G	C	T	A	G	C	G	C	T	G	C	C	T	G	C	C	G	C	G	G	A	C	T	G	A	A	G	C	C	G	A
Europe	ALN27-B	T	A	C	A	T	T	T	T	C	G	G	A	T	G	T	A	G	G	C	T	A	G	C	G	C	T	G	C	C	T	G	G	C	G	C	G	G	A	C	T	G	A	A	G	C	C	G	A
Europe	AB14-A	T	A	C	A	T	T	T	T	C	G	G	A	T	G	T	A	G	G	C	T	A	G	C	G	C	T	G	C	C	T	A	C	C	A	A	A	G	G	C	T	A	A	A	G	C	C	G	G
Europe	AB14-B	T	A	C	A	T	T	T	C	C	G	G	A	C	G	T	A	G	G	C	T	A	G	C	C	A	T	A	A	C	C	A	C	C	A	A	A	G	G	C	T	A	A	A	G	C	C	G	A
Europe	FR6-A	T	A	C	A	T	T	T	T	C	G	G	A	T	C	C	T	G	A	G	C	G	G	C	G	C	T	G	C	C	T	G	C	C	G	C	G	A	A	C	T	G	A	A	G	C	C	A	A
Europe	FR6-B	T	A	C	A	T	T	T	T	C	G	G	A	T	G	T	A	G	G	C	T	A	G	C	G	C	T	G	C	C	T	G	G	C	G	C	G	G	A	C	T	G	A	A	G	C	C	G	A
Europe	ALN7-A	T	A	C	A	T	T	T	T	C	G	G	A	T	C	C	T	G	A	G	C	G	G	C	G	C	T	G	C	C	T	G	C	C	G	C	G	A	A	C	T	G	A	A	G	C	C	A	A
Europe	ALN7-B	T	A	C	A	T	T	T	T	C	G	G	A	T	G	T	A	G	G	C	T	A	G	C	G	C	T	G	C	C	T	G	G	C	G	C	G	G	A	C	T	G	A	A	G	C	C	G	A
Europe	AB2-A	T	A	C	A	T	T	T	T	C	G	G	A	T	G	T	A	G	G	C	T	A	G	C	G	C	T	G	C	C	T	G	G	C	G	C	G	G	A	C	T	G	A	A	G	C	C	G	A
Europe	AB2-B	T	A	C	A	T	T	T	T	C	G	G	A	T	G	T	A	G	G	C	T	A	G	C	G	C	T	G	C	C	T	A	C	C	A	A	A	G	G	C	T	A	A	A	G	C	C	G	G
Europe	AA5-A	T	A	C	A	T	T	T	T	C	G	G	A	T	C	C	T	G	A	G	C	G	G	C	G	C	T	G	C	C	T	G	C	C	G	C	G	A	A	C	T	G	A	A	G	C	C	A	A
Europe	AA5-B	T	A	C	A	T	T	T	T	C	G	G	A	T	G	T	A	G	G	C	T	A	G	C	G	C	T	G	C	T	T	G	G	C	G	C	G	G	A	C	T	G	A	A	G	C	C	G	A
Europe	HL31-A	T	A	C	A	T	T	T	T	C	G	G	A	T	G	T	A	G	G	C	T	A	G	C	G	C	T	G	C	C	T	G	G	C	G	C	G	G	A	T	T	G	A	A	G	C	C	G	A
Europe	HL31-B	T	A	C	A	T	T	T	T	C	G	G	A	T	G	T	A	G	G	C	T	A	G	C	G	C	T	G	C	C	T	G	G	C	G	C	G	G	A	T	T	G	A	A	G	C	C	G	A
Europe	SK4-A	T	A	C	A	T	T	T	T	C	G	G	A	T	C	C	T	G	A	G	C	G	G	C	G	C	T	G	C	C	T	G	G	C	G	C	G	G	A	C	T	G	A	A	G	C	C	G	A
Europe	SK4-B	T	A	C	A	T	T	T	T	C	G	G	A	T	G	T	A	G	G	C	T	A	G	C	G	C	T	G	C	C	T	G	G	C	G	C	G	G	A	C	T	G	A	A	G	C	C	G	A
Europe	AA4-A	T	A	C	A	T	T	T	T	C	G	G	A	T	G	T	A	G	G	C	T	A	G	C	G	C	T	G	C	C	T	G	G	C	G	C	G	G	A	T	T	G	A	A	G	C	C	G	A
Europe	AA4-B	T	A	C	A	T	T	T	T	C	G	G	A	T	G	T	A	G	G	C	T	A	G	C	G	C	T	G	C	T	T	G	G	C	G	C	G	G	A	C	T	G	A	A	G	C	C	G	A
Europe	HL20-A	T	A	C	A	T	T	T	T	C	G	G	A	T	G	T	A	G	G	C	T	A	G	C	G	C	T	G	C	C	T	G	C	C	G	C	G	G	A	C	T	G	A	A	G	C	C	G	A
Europe	HL20-B	T	A	C	A	T	T	T	T	C	G	G	A	T	G	T	A	G	G	C	T	A	G	C	G	C	T	G	C	C	T	G	G	C	G	C	G	G	A	C	T	G	A	A	G	C	C	G	A
Europe	SK2-A	T	A	C	A	T	T	T	T	C	G	G	A	T	G	T	A	G	G	C	T	A	G	C	G	C	T	G	C	C	T	G	C	C	G	C	G	G	A	C	T	G	A	A	G	C	C	G	A
Europe	SK2-B	T	A	C	A	T	T	T	T	C	G	G	A	T	G	T	A	G	G	C	T	A	G	C	G	C	T	G	C	C	T	G	G	C	G	C	G	G	A	C	T	G	A	A	G	C	C	G	A
India	HAR5a-A	T	A	C	A	T	T	T	C	C	G	G	A	C	G	T	A	G	G	C	T	A	G	C	C	A	T	A	A	C	C	G	G	C	G	C	G	G	A	T	T	G	A	A	G	C	C	G	A
India	HAR5a-B	T	A	C	A	T	T	T	C	C	G	G	A	C	G	T	A	G	G	C	T	A	G	C	C	A	T	A	A	C	C	A	C	C	A	A	A	G	G	C	T	A	A	A	G	C	C	G	G
India	SAH11a-A	T	A	C	A	T	T	T	C	C	G	G	A	C	G	T	A	G	G	C	T	A	G	C	C	A	T	A	A	C	C	G	G	C	G	C	G	G	A	C	T	G	A	A	G	C	C	G	A
India	SAH11a-B	T	A	C	A	T	T	T	C	C	G	G	A	C	G	T	A	G	G	C	T	A	G	C	C	A	T	A	A	C	C	A	C	C	A	A	A	G	G	C	T	A	A	A	G	C	C	G	A
India	SAH10a-A	T	A	C	A	T	T	T	T	C	G	G	A	T	C	C	T	G	A	G	C	G	G	C	G	C	T	G	C	C	T	A	C	C	A	A	A	G	G	C	T	A	A	A	G	C	C	G	G
India	SAH10a-B	T	A	C	A	T	T	T	C	C	G	G	A	C	G	T	A	G	G	C	T	A	G	C	C	A	T	A	A	C	C	A	C	C	A	A	A	G	G	C	T	A	A	A	G	C	C	G	A
India	SAH6a-A	T	A	C	A	T	T	T	T	C	G	G	A	T	C	C	T	G	A	G	C	G	G	C	G	C	T	G	C	C	T	A	C	C	A	A	A	G	G	C	T	A	A	A	G	C	C	G	G
India	SAH6a-B	T	A	C	A	T	T	T	C	C	G	G	A	C	G	T	A	G	G	C	T	A	G	C	C	A	T	A	A	C	C	A	C	C	A	A	A	G	G	C	T	A	A	A	G	C	C	G	A
India	THR10b-A	T	A	C	A	T	T	T	T	C	G	G	A	T	G	T	A	G	G	C	T	A	G	C	C	A	T	A	A	C	C	A	C	C	A	A	A	G	A	C	T	A	A	A	G	C	C	G	G
India	THR10b-B	T	A	C	A	T	T	T	C	C	G	G	A	C	G	T	A	A	G	C	T	A	G	C	G	C	T	G	C	C	T	G	C	C	G	C	G	A	A	C	T	A	A	A	G	C	C	A	A
India	THR8b-A	T	A	C	A	T	T	T	C	C	G	G	A	C	G	T	A	G	G	C	T	A	G	C	C	A	T	A	A	C	C	A	C	C	A	A	A	G	G	C	T	A	A	A	G	C	C	G	A
India	THR8b-B	T	A	C	A	T	T	T	C	C	G	G	A	C	G	T	A	G	G	C	T	A	G	C	C	A	T	A	A	C	C	A	C	C	A	A	A	G	G	C	T	A	A	A	G	C	C	G	G
India	THR3b-A	T	A	C	A	T	T	T	C	C	G	G	A	C	G	T	A	G	G	C	T	A	G	C	C	A	T	A	A	C	C	A	C	C	A	A	A	G	G	C	T	A	A	A	G	C	C	G	A
India	THR3b-B	T	A	C	A	T	T	T	C	C	G	G	A	C	G	T	A	G	G	C	T	A	G	C	C	A	T	A	A	C	C	A	C	C	A	A	A	G	G	C	T	A	A	A	G	C	C	G	G
India	HAR10a-A	T	A	C	A	T	T	T	C	C	G	G	A	T	G	T	A	G	A	G	C	G	G	C	C	A	T	A	A	C	C	A	C	C	A	A	A	G	G	C	T	A	A	A	G	C	C	G	G
India	HAR10a-B	T	A	C	A	T	T	T	C	C	G	G	A	C	G	T	A	G	G	C	T	A	G	C	C	A	T	A	A	C	C	G	G	C	G	C	G	G	A	T	T	G	A	A	G	C	C	G	A
India	ONG26-A	T	A	C	A	T	T	T	C	C	G	G	A	C	G	T	A	G	G	C	T	A	G	C	C	A	T	A	A	C	C	A	C	C	A	A	A	G	G	C	T	A	A	A	G	C	C	G	A
India	ONG26-B	T	A	C	A	T	T	T	C	C	A	G	A	C	C	C	T	G	A	G	C	G	G	C	C	A	T	A	A	C	C	A	C	C	A	A	A	G	G	C	T	A	A	A	G	C	C	G	G
India	HAR8a-A	T	A	C	A	T	T	T	C	C	G	G	A	T	C	C	T	G	A	G	C	G	G	C	C	A	T	A	A	C	C	A	C	C	A	A	A	G	G	C	T	A	A	A	G	C	C	G	G
India	HAR8a-B	T	A	C	A	T	T	T	C	C	G	G	A	C	G	T	A	G	G	C	T	A	G	C	C	A	T	A	A	C	C	A	C	C	A	A	A	G	G	C	T	A	A	A	G	C	C	G	A
India	ONG6-A	T	A	C	A	T	T	T	C	C	G	G	A	T	C	C	T	G	A	G	C	G	G	C	C	A	T	A	A	C	C	A	C	C	A	A	A	G	G	C	T	A	A	A	G	C	C	G	G
India	ONG6-B	T	A	C	A	T	T	T	C	C	G	G	A	C	G	T	A	G	G	C	T	A	G	C	C	A	T	A	A	C	C	A	C	C	A	A	A	G	G	C	T	A	A	A	G	C	C	G	G
OUTGROUP	PB3311-A	T	G	A	G	C	C	C	C	C	G	A	G	T	G	T	A	G	G	C	T	A	G	G	C	A	G	G	C	C	C	A	C	T	G	C	G	G	G	C	C	G	A	C	C	T	T	A	A
OUTGROUP	PB3311-B	C	G	A	G	C	C	C	C	C	G	A	G	T	G	T	A	G	G	C	T	A	G	G	C	A	G	G	C	C	C	A	C	T	G	C	G	G	G	C	C	G	A	C	C	T	T	A	A
[truncated: 2 more columns]

## Sheet: TYROBP
c) TYROBP
											*						*																										*
Pop	ID	180	258	338	604	717	767	795	905	906	1090	1231	1262	1331	1400	1454	1506	1567	1579	1639	1878	1893	1910	2034	2041	2306	2503	2509	2545	2610	2755	2875	3095	3106	3188	3218	3434	3449	3510	3571	3604	3653	3693	3976
Africa	NG49-A	G	T	T	G	C	A	G	G	A	C	C	G	G	G	A	T	G	T	C	G	A	C	C	C	G	G	C	A	C	C	C	G	G	A	G	C	T	T	G	C	C	C	G
Africa	NG49-B	G	T	T	G	C	A	G	G	A	C	C	G	G	G	A	T	G	T	C	G	A	C	C	C	G	G	C	A	C	C	T	G	G	A	G	C	T	T	G	C	C	C	G
Africa	NG45-A	G	T	T	G	C	A	G	G	A	C	C	G	G	G	A	T	G	T	C	G	A	C	C	C	G	G	C	A	C	C	C	G	G	A	G	C	T	T	G	C	C	C	G
Africa	NG45-B	G	T	T	G	C	G	G	G	A	G	C	G	G	G	A	A	G	T	C	G	A	G	G	C	G	G	C	A	C	C	C	G	G	A	G	C	T	T	G	C	C	C	G
Africa	L38-A	G	G	T	G	C	A	G	G	A	C	C	G	G	G	A	T	G	T	C	G	A	C	C	C	G	G	C	A	C	C	C	G	G	A	G	C	T	T	G	C	C	C	G
Africa	L38-B	G	G	T	G	C	A	G	G	A	C	C	G	G	G	A	T	G	T	C	G	A	C	C	C	G	G	C	A	C	C	C	G	G	A	G	C	T	T	G	C	C	C	G
Africa	NG37-A	G	T	T	G	C	A	G	G	A	C	C	G	G	G	A	T	G	T	C	G	A	C	C	C	G	G	C	A	C	C	C	G	G	A	G	C	T	T	G	C	C	C	G
Africa	NG37-B	G	T	T	G	C	A	G	G	A	C	C	G	G	G	A	T	G	T	C	G	A	C	C	C	G	G	C	A	C	C	C	G	G	A	G	C	T	T	G	C	C	C	G
Africa	NG6-A	G	T	T	G	C	A	G	G	A	C	C	G	G	G	A	T	G	T	C	G	A	C	C	C	G	G	C	A	C	C	C	G	G	A	G	C	T	T	G	C	C	C	G
Africa	NG6-B	G	T	T	G	C	A	G	G	A	C	C	G	G	G	A	T	G	T	C	G	A	C	C	C	G	G	C	A	C	C	T	G	G	A	G	C	T	T	G	C	C	C	G
Africa	L17-A	G	G	T	G	C	A	G	G	A	C	C	G	G	G	A	T	G	T	C	G	A	C	C	C	G	G	C	A	C	C	C	G	G	A	G	C	T	T	G	C	C	C	G
Africa	L17-B	G	G	T	G	C	A	G	G	A	C	C	G	G	G	A	T	G	T	C	G	A	C	C	C	G	G	C	A	C	C	C	G	G	A	G	C	T	T	G	C	C	C	G
Africa	S3221-A	G	T	T	G	C	G	G	G	A	G	C	G	G	G	A	A	G	T	C	G	A	G	G	C	G	G	C	A	C	C	C	G	G	A	G	C	T	T	G	C	C	C	G
Africa	S3221-B	G	G	T	G	C	A	G	G	A	C	C	G	G	G	A	T	G	T	C	G	A	C	C	C	G	G	C	A	C	C	C	G	G	A	G	C	T	T	G	C	C	C	G
Africa	S3217-A	G	T	T	G	C	A	G	G	A	C	C	G	G	G	A	T	G	T	C	G	A	C	C	C	G	G	C	A	C	C	C	G	G	A	G	C	T	T	G	C	C	C	G
Africa	S3217-B	G	T	T	G	C	A	G	G	A	C	C	G	G	G	A	T	G	T	T	G	A	C	C	C	G	G	C	A	C	C	C	G	G	A	G	C	T	T	G	C	C	C	G
Africa	S3215-A	G	T	T	G	C	A	G	G	A	C	C	G	G	G	A	T	G	T	C	G	A	C	C	C	G	G	C	A	C	C	C	G	G	A	G	C	T	T	G	C	C	C	G
Africa	S3215-B	G	T	T	G	C	G	G	G	A	G	C	G	G	G	A	A	G	T	C	G	A	G	G	C	G	G	C	A	C	C	C	G	G	A	G	C	T	T	G	C	C	C	G
Africa	S3213-A	G	T	T	G	C	A	G	G	A	C	C	G	G	G	A	T	G	T	C	G	A	C	C	C	G	G	C	A	C	C	C	G	G	A	G	C	T	T	G	C	C	C	G
Africa	S3213-B	G	T	T	G	C	A	G	G	A	C	C	G	G	G	A	T	G	T	C	G	A	G	G	C	G	G	C	A	C	C	C	G	G	A	G	C	T	T	G	C	C	C	G
Europe	RN10-A	G	T	T	G	C	A	G	G	A	C	C	G	G	G	A	T	G	T	C	G	A	C	C	C	G	G	C	A	C	C	C	G	G	A	G	C	T	T	G	C	C	C	G
Europe	RN10-B	G	T	T	G	C	A	G	G	A	C	C	G	G	G	A	T	G	T	C	G	A	C	C	C	G	G	C	A	C	C	C	G	G	A	G	C	T	T	G	C	C	C	G
Europe	RN8-A	G	T	T	G	C	A	G	G	A	C	C	G	G	G	A	T	G	T	C	A	A	G	G	C	G	G	C	A	C	A	C	G	G	A	G	C	T	T	G	C	C	C	C
Europe	RN8-B	G	T	T	G	C	A	A	G	A	C	C	G	G	G	A	T	G	T	C	G	A	C	C	C	G	G	C	A	C	C	C	G	G	A	G	C	T	T	G	C	C	C	G
Europe	NR31-A	G	T	T	G	C	A	G	G	A	C	C	G	G	G	A	T	G	T	C	G	A	C	C	C	G	G	C	A	C	C	C	G	G	A	G	C	T	T	G	C	C	C	G
Europe	NR31-B	G	T	T	G	C	A	G	G	A	C	C	G	G	G	A	T	G	T	C	G	A	C	C	C	G	G	C	A	C	C	T	G	G	A	G	C	T	T	G	C	C	C	G
Europe	MRT17-A	G	T	T	G	C	A	G	G	A	C	C	G	G	G	A	T	G	T	C	G	A	C	C	C	G	G	C	A	C	C	C	G	G	A	G	C	T	T	G	C	T	C	G
Europe	MRT17-B	G	T	T	G	C	A	G	G	A	C	C	G	G	G	A	T	G	T	C	G	A	C	C	C	G	G	C	A	C	C	C	G	G	A	G	C	T	T	G	C	T	C	G
Europe	NR12-A	G	T	T	G	C	A	G	G	A	C	C	G	G	G	A	T	G	T	C	G	A	C	C	C	G	G	C	A	C	C	C	G	G	A	G	C	T	T	G	C	C	C	G
Europe	NR12-B	G	T	T	G	C	A	G	G	A	C	C	A	G	G	A	T	G	T	C	G	A	C	C	C	G	G	C	A	C	C	C	G	G	A	G	C	T	T	G	C	C	C	G
Europe	MRT1-A	G	T	T	G	C	A	G	G	A	C	C	G	G	G	A	T	G	T	C	G	A	C	C	C	G	G	C	A	C	C	C	G	G	A	G	C	T	T	G	C	T	C	G
Europe	MRT1-B	G	T	T	G	C	A	G	G	A	C	C	G	G	G	A	T	G	T	C	G	A	C	C	C	G	G	C	A	C	C	T	G	G	A	G	C	T	T	G	C	C	C	G
Europe	FR7-A	G	T	T	G	C	A	G	G	A	C	C	G	G	G	A	T	G	T	C	G	A	C	C	C	G	G	C	A	C	C	T	G	G	A	G	C	T	T	G	C	C	C	G
Europe	FR7-B	G	T	T	G	C	G	G	G	A	C	C	G	G	G	A	T	G	G	C	A	A	G	G	C	G	G	C	A	C	A	C	G	G	A	G	C	T	T	G	C	C	C	C
Europe	ALN27-A	G	T	T	G	C	A	G	G	A	C	C	G	G	G	A	T	G	T	C	G	A	C	C	C	G	G	C	A	C	C	C	G	G	A	G	C	T	T	G	C	C	C	G
Europe	ALN27-B	G	T	T	G	C	A	G	G	A	C	C	G	G	G	A	T	G	T	C	G	A	C	C	C	G	G	C	A	C	C	C	G	G	A	G	C	T	T	G	C	C	C	G
Europe	AB14-A	G	T	T	G	C	A	G	G	A	C	C	G	G	G	A	T	G	T	C	G	A	C	C	C	G	G	C	A	C	C	C	G	G	A	G	C	T	T	G	C	C	C	G
Europe	AB14-B	G	T	A	G	C	G	G	G	A	C	C	G	A	G	A	A	G	T	C	G	C	G	G	C	G	G	C	A	C	C	C	G	G	A	G	C	T	T	G	C	C	C	G
Europe	FR6-A	G	T	T	G	C	A	G	G	A	C	C	G	G	G	A	T	G	T	C	G	A	C	C	C	G	G	C	A	C	C	C	G	G	A	G	C	T	T	G	C	C	C	G
Europe	FR6-B	G	T	T	G	C	G	G	G	A	C	C	G	G	G	A	A	G	G	C	A	A	G	G	C	G	G	C	A	C	A	C	G	G	A	G	C	T	T	G	C	C	C	C
Europe	ALN7-A	G	T	T	G	C	A	G	G	A	C	C	G	G	G	A	T	G	T	C	G	A	C	C	C	G	G	C	A	C	C	C	G	G	A	G	C	T	T	G	C	C	C	G
Europe	ALN7-B	G	T	T	G	C	A	G	G	A	C	C	G	G	G	A	T	G	T	C	G	A	C	C	C	G	G	C	A	C	C	C	G	G	A	G	C	T	T	G	C	C	C	G
Europe	AB2-A	G	T	T	G	C	G	G	G	A	C	C	G	G	G	A	A	G	T	C	G	A	G	G	C	G	G	C	A	C	C	C	G	G	A	G	C	T	T	G	C	C	C	G
Europe	AB2-B	G	G	T	G	C	A	G	G	A	C	C	G	G	G	A	T	G	T	C	G	A	C	C	C	G	G	C	A	C	C	C	G	G	A	G	C	T	T	G	C	C	C	G
Europe	AA5-A	G	T	T	G	C	A	G	G	A	C	C	G	G	G	A	T	G	T	C	G	A	C	C	C	G	G	C	A	C	C	C	G	G	A	G	C	T	T	G	C	C	C	G
Europe	AA5-B	G	T	T	G	C	A	G	G	A	C	C	G	G	G	A	T	G	T	C	G	A	C	C	C	G	G	C	A	C	C	C	G	G	A	G	C	T	T	G	C	C	C	G
Europe	HL31-A	G	T	T	G	C	A	G	G	A	C	C	G	G	G	A	T	G	T	C	G	A	C	C	C	G	G	C	A	C	C	C	G	G	A	G	C	T	T	G	C	C	C	G
Europe	HL31-B	G	T	T	G	C	A	G	G	A	C	C	G	G	G	A	T	G	T	C	G	A	C	C	C	G	G	C	A	C	C	C	G	G	A	G	C	T	T	G	C	C	C	G
Europe	SK4-A	G	T	T	G	C	A	G	G	A	C	C	G	G	G	A	T	G	T	C	G	A	C	C	C	G	G	C	A	C	C	C	G	G	A	G	C	T	T	G	C	C	C	G
Europe	SK4-B	G	T	T	G	C	A	G	G	A	C	C	G	G	G	A	T	G	T	C	G	A	C	C	C	G	G	C	A	C	C	C	G	G	A	G	C	T	T	G	C	C	C	G
Europe	AA4-A	G	T	T	G	C	A	G	G	A	C	C	G	G	G	A	T	G	T	C	G	A	C	C	C	G	G	C	A	C	C	C	G	G	A	G	C	T	T	G	C	C	C	G
Europe	AA4-B	G	T	T	G	C	A	G	G	A	C	C	G	G	G	A	T	G	T	C	G	A	C	C	C	G	G	C	A	C	C	C	G	G	A	G	C	T	T	G	C	C	C	G
Europe	HL20-A	G	T	T	G	C	A	G	G	A	C	C	G	G	G	A	T	G	T	C	G	A	C	C	C	G	G	C	A	C	C	C	G	G	A	G	C	T	T	G	C	C	C	G
Europe	HL20-B	G	T	T	G	C	A	G	G	A	C	C	G	G	G	A	T	G	T	C	G	A	C	C	C	G	G	C	A	C	C	C	G	G	A	G	C	T	T	G	C	C	C	G
Europe	SK2-A	G	T	T	G	C	A	G	G	A	C	C	G	G	G	A	T	G	T	C	G	A	C	C	C	G	G	C	A	C	C	C	G	G	A	G	C	T	T	G	C	C	C	G
Europe	SK2-B	G	T	A	G	T	G	G	A	A	C	C	G	G	G	C	A	G	T	C	G	A	G	G	C	G	G	C	A	C	C	C	G	G	G	G	C	T	T	G	C	C	C	G
India	HAR5a-A	G	T	A	G	C	G	G	G	A	C	C	G	G	G	C	A	G	T	C	G	A	G	G	C	G	G	C	A	C	C	C	G	G	G	G	C	T	T	G	C	C	C	G
India	HAR5a-B	G	T	A	G	T	G	G	A	A	C	C	G	G	G	C	A	G	T	C	G	A	G	G	T	G	G	C	A	C	C	C	G	G	A	A	T	A	T	G	C	C	C	G
India	SAH11a-A	G	T	A	G	C	G	G	G	A	C	C	G	G	G	C	A	G	T	C	G	A	G	G	C	G	G	C	A	C	C	C	G	G	G	G	C	T	T	G	C	C	C	G
India	SAH11a-B	G	T	A	G	T	G	G	A	A	C	C	G	G	G	C	A	G	T	C	G	A	G	G	C	G	G	C	A	C	C	C	G	G	A	G	C	T	T	G	C	C	C	G
India	SAH10a-A	G	T	T	G	C	G	G	G	A	C	C	G	G	G	A	A	G	T	C	G	A	G	G	C	G	G	C	A	C	C	C	G	G	A	G	C	T	T	G	C	C	C	G
India	SAH10a-B	A	T	A	G	T	G	G	A	A	C	C	G	G	G	C	A	G	T	C	G	A	G	G	T	G	G	C	A	C	C	C	G	G	A	A	C	A	T	G	C	C	C	G
India	SAH6a-A	G	T	T	G	C	G	G	G	A	C	C	G	G	G	C	A	G	T	C	G	A	G	G	T	G	G	C	A	C	C	C	G	G	A	A	T	A	T	G	C	C	C	G
India	SAH6a-B	G	T	A	G	C	G	G	G	A	C	C	G	A	G	A	A	G	T	C	G	C	G	G	C	G	G	C	A	C	C	C	G	G	A	G	C	T	T	G	C	C	C	G
India	THR10b-A	G	T	A	G	T	G	G	A	A	C	C	G	G	G	C	A	G	T	C	G	A	G	G	C	G	G	C	A	C	C	C	G	G	A	G	C	T	T	G	C	C	C	G
India	THR10b-B	G	T	A	G	T	G	G	A	A	C	C	G	G	G	C	A	G	T	C	G	A	G	G	C	G	G	C	A	C	C	C	G	G	A	G	C	T	T	G	C	C	C	G
India	THR8b-A	G	T	A	G	T	G	G	A	A	C	C	G	G	G	C	A	G	T	C	G	A	G	G	C	G	G	C	A	C	C	C	G	G	G	G	C	T	T	G	C	C	C	G
India	THR8b-B	G	T	A	G	T	G	G	A	A	C	C	G	G	G	C	A	G	T	C	G	A	G	G	C	G	G	C	A	C	C	C	G	G	G	G	C	T	T	G	C	C	C	G
India	THR3b-A	G	T	T	G	C	G	G	G	A	C	C	G	G	G	A	A	G	T	C	G	A	G	G	C	G	G	C	A	C	C	C	G	G	G	G	C	T	T	G	C	C	C	G
India	THR3b-B	G	T	A	G	C	G	G	G	A	C	C	G	G	G	C	A	G	T	C	G	A	G	G	C	G	G	C	A	C	C	C	G	G	G	G	C	T	T	G	C	C	C	G
India	HAR10a-A	G	T	A	G	T	G	G	A	A	C	C	G	G	G	C	A	G	T	C	G	A	G	G	C	G	G	C	A	C	C	C	G	G	G	G	C	T	T	G	C	C	C	G
India	HAR10a-B	G	T	A	G	T	G	G	A	A	C	C	G	G	G	C	A	G	T	C	G	A	G	G	C	G	G	C	A	C	C	C	G	G	G	G	C	T	T	G	C	C	C	G
India	ONG26-A	G	T	A	G	C	G	G	G	A	C	C	G	G	G	C	A	G	T	C	G	A	G	G	C	G	G	C	A	C	C	C	G	G	A	A	T	A	T	G	C	C	C	G
India	ONG26-B	G	T	A	G	C	G	G	G	A	C	C	G	G	G	C	A	G	T	C	G	A	G	G	C	G	G	C	A	C	C	C	G	G	A	A	T	A	T	G	C	C	C	G
India	HAR8a-A	G	T	T	G	C	G	G	G	A	C	C	G	G	G	A	A	G	T	C	G	A	G	G	C	G	G	C	A	C	C	C	G	G	A	G	C	T	T	G	C	C	C	G
India	HAR8a-B	A	T	A	G	T	G	G	A	A	C	C	G	G	G	C	A	G	T	C	G	A	G	G	C	G	G	C	A	C	C	C	G	G	G	G	C	T	T	G	C	C	C	G
India	ONG6-A	G	T	A	G	C	G	G	G	A	C	C	G	G	G	C	A	G	T	C	G	A	G	G	C	G	G	C	A	C	C	C	G	G	A	A	T	A	T	G	C	C	C	G
India	ONG6-B	G	T	A	G	T	G	G	A	A	C	C	G	G	G	C	A	G	T	C	G	A	G	G	C	G	G	C	A	C	C	C	G	G	G	G	C	T	T	G	C	C	C	G
OUTGROUP	PB3311-A	G	T	A	A	C	G	G	G	G	C	G	G	G	A	C	A	A	T	C	G	A	G	G	C	A	A	T	G	A	C	C	A	A	A	G	C	T	C	G	T	C	G	G
OUTGROUP	PB3311-B	G	T	A	A	C	G	G	G	G	C	G	G	G	A	C	A	A	T	C	G	A	G	G	C	A	A	T	G	A	C	C	A	A	A	G	C	T	C	A	T	C	G	G

## Sheet: IL2
d) IL2
Pop	ID	1760	2381	2541	5283	5344	5391	5710	6031	6058	6133	6135	6150	6167	6300	6342	6400	6708	6750	6775	6887	6941	7057	7156	7170	7242
Africa	NG49-A	G	A	T	T	T	C	C	A	A	A	G	T	C	A	T	A	A	C	C	T	G	C	C	A	A
Africa	NG49-B	G	A	T	T	T	C	C	A	A	A	G	T	C	A	T	A	A	C	C	T	G	C	C	A	A
Africa	NG45-A	G	A	T	T	T	C	C	A	A	A	G	T	C	A	T	A	A	A	C	T	G	C	C	A	A
Africa	NG45-B	G	A	T	T	T	C	C	A	A	A	G	T	C	A	T	A	A	C	C	T	G	C	C	A	A
Africa	L38-A	G	A	T	T	T	C	C	A	A	A	G	T	C	A	T	A	A	A	C	T	G	C	C	A	A
Africa	L38-B	G	A	T	T	T	C	C	A	A	A	G	T	C	A	T	A	A	C	C	T	G	C	C	A	A
Africa	NG37-A	G	A	T	T	T	C	C	A	A	A	G	T	C	A	T	A	A	A	C	T	G	C	C	A	A
Africa	NG37-B	G	A	T	T	T	C	C	A	A	A	G	T	C	A	T	A	A	C	C	T	G	C	C	A	A
Africa	NG6-A	G	A	T	T	T	C	C	A	A	A	G	T	C	A	T	A	A	C	C	T	G	C	C	A	A
Africa	NG6-B	G	A	T	T	T	C	C	A	A	A	G	T	C	A	T	A	A	C	C	T	G	C	C	A	A
Africa	L17-A	G	A	T	T	T	C	C	A	A	A	G	T	C	A	T	A	A	C	C	T	G	C	C	A	A
Africa	L17-B	G	A	T	T	T	C	C	A	A	A	G	T	C	A	T	A	A	C	C	T	G	C	C	A	A
Africa	S3221-A	G	A	T	T	T	C	C	A	A	A	G	T	C	A	T	A	A	C	C	T	G	C	C	A	A
Africa	S3221-B	G	A	T	T	T	C	C	A	A	A	G	T	C	A	T	A	A	C	C	T	G	C	C	A	A
Africa	S3217-A	G	A	T	T	T	C	C	A	A	A	G	T	C	A	T	A	A	C	C	T	G	C	C	A	A
Africa	S3217-B	G	A	T	T	T	C	C	A	A	A	G	T	C	A	T	A	A	C	C	T	G	C	C	A	A
Africa	S3215-A	G	A	T	T	T	C	C	A	A	A	G	T	C	A	T	A	A	C	C	T	G	C	C	A	A
Africa	S3215-B	G	A	T	T	T	C	C	A	A	A	G	T	C	A	T	A	A	C	C	T	G	C	C	A	A
Africa	S3213-A	G	A	T	T	T	C	C	A	A	A	G	T	C	A	T	A	A	C	C	T	G	C	C	A	A
Africa	S3213-B	G	A	T	T	T	C	C	A	A	A	G	T	C	A	T	A	A	C	C	T	G	C	C	A	A
Europe	RN10-A	G	A	T	T	T	C	C	A	A	A	G	T	C	A	T	A	A	C	C	T	G	C	C	A	A
Europe	RN10-B	G	A	T	T	T	C	C	A	A	A	G	T	C	A	T	A	A	C	C	T	G	C	C	A	A
Europe	RN8-A	G	A	T	T	T	C	C	A	A	A	G	T	C	A	T	A	A	A	C	T	G	C	T	G	A
Europe	RN8-B	G	A	T	T	T	C	C	A	A	A	G	T	C	A	T	A	A	C	C	T	G	C	C	A	A
Europe	NR31-A	G	A	T	T	T	C	C	A	A	A	G	T	C	A	T	A	A	C	C	T	G	C	T	A	A
Europe	NR31-B	G	A	T	T	T	C	C	A	G	A	G	T	C	A	T	A	A	A	C	T	G	C	C	A	A
Europe	MRT17-A	G	A	T	T	T	C	C	A	A	A	G	T	C	A	T	A	A	A	C	T	G	C	C	A	A
Europe	MRT17-B	T	A	T	T	T	C	C	A	A	A	G	C	C	A	T	A	A	C	C	T	G	C	T	A	A
Europe	NR12-A	G	A	T	T	T	C	C	A	G	A	G	T	C	A	T	A	A	C	C	T	G	C	C	A	A
Europe	NR12-B	G	A	T	T	T	C	C	A	G	A	G	T	C	A	T	A	A	C	C	T	G	C	C	A	A
Europe	MRT1-A	G	A	T	T	T	C	C	A	A	A	G	T	C	A	T	A	A	C	C	T	G	C	C	A	A
Europe	MRT1-B	G	A	T	T	T	C	C	A	A	A	G	T	C	A	T	A	A	C	C	T	G	C	C	A	A
Europe	FR7-A	G	A	T	T	T	C	C	A	A	A	G	T	C	A	T	A	A	A	C	T	G	C	C	A	A
Europe	FR7-B	G	A	T	T	T	C	C	A	A	A	G	T	C	A	T	A	A	C	C	T	G	C	C	A	A
Europe	ALN27-A	G	A	T	T	T	C	C	A	A	A	G	T	C	A	T	A	A	A	C	T	G	C	C	A	A
Europe	ALN27-B	G	A	T	T	T	C	C	A	A	A	G	T	C	A	T	A	A	C	C	T	G	C	C	A	A
Europe	AB14-A	G	A	T	T	T	C	C	A	A	A	G	T	C	A	T	A	A	C	C	T	G	C	C	A	A
Europe	AB14-B	G	G	C	T	T	C	C	T	A	A	G	T	T	A	T	A	A	A	T	T	G	C	C	A	A
Europe	FR6-A	G	A	T	T	T	C	C	A	A	A	G	T	C	A	T	A	A	A	C	T	G	C	C	A	A
Europe	FR6-B	G	A	T	T	T	C	C	A	A	A	G	T	C	A	T	A	A	C	C	T	G	C	C	A	A
Europe	ALN7-A	G	A	T	T	T	C	C	A	A	A	G	T	C	A	T	A	A	C	C	T	G	C	C	A	A
Europe	ALN7-B	G	A	T	T	T	C	C	A	A	A	G	T	C	A	T	A	A	C	C	T	G	C	C	A	A
Europe	AB2-A	G	A	T	T	T	C	C	A	A	A	G	T	C	A	T	A	A	C	C	T	G	C	C	A	A
Europe	AB2-B	G	A	T	T	T	C	C	A	A	A	G	T	C	A	T	A	A	C	C	T	G	C	C	A	A
Europe	AA5-A	G	A	T	T	T	C	C	A	A	A	G	T	C	A	T	A	A	C	C	T	G	C	C	A	A
Europe	AA5-B	G	A	T	T	T	C	C	A	A	A	G	T	C	A	T	A	A	C	C	T	G	C	C	A	A
Europe	HL31-A	G	A	T	T	T	C	C	A	A	A	G	T	C	A	T	A	A	C	C	T	G	C	C	A	A
Europe	HL31-B	G	A	T	T	T	C	C	A	A	A	G	T	C	A	T	A	A	C	C	T	G	C	C	A	A
Europe	SK4-A	G	A	T	T	T	C	C	A	A	A	G	T	C	A	T	A	A	C	C	T	G	C	C	A	A
Europe	SK4-B	G	A	T	C	T	C	C	A	A	A	G	T	C	A	T	A	A	A	C	T	G	C	C	A	A
Europe	AA4-A	G	A	T	T	T	C	C	A	A	A	G	T	C	A	T	A	A	C	C	T	G	C	C	A	A
Europe	AA4-B	G	A	T	T	T	C	C	A	A	A	G	T	C	A	T	A	A	C	C	T	G	C	C	A	A
Europe	HL20-A	G	A	T	T	T	C	C	A	A	A	G	T	C	A	T	A	A	A	C	T	G	C	C	A	A
Europe	HL20-B	G	A	T	T	T	C	C	A	A	A	G	T	C	A	T	A	A	C	C	T	G	C	C	A	A
Europe	SK2-A	G	A	T	T	T	C	C	A	A	A	G	T	C	A	T	A	A	C	C	T	G	C	C	A	A
Europe	SK2-B	G	A	T	C	T	C	C	A	A	A	G	T	C	A	T	A	A	A	C	T	G	C	C	A	A
India	HAR5a-A	G	A	T	T	T	C	C	A	A	A	G	T	C	A	T	A	A	A	C	T	G	C	C	A	A
India	HAR5a-B	G	A	C	T	T	C	T	T	A	A	G	T	C	A	T	A	A	A	T	T	G	C	C	A	A
India	SAH11a-A	G	A	C	T	T	C	T	T	A	A	G	T	C	A	T	A	A	A	T	T	G	C	C	A	A
India	SAH11a-B	G	A	C	T	T	C	T	T	A	A	G	T	C	A	T	A	A	A	T	T	G	C	C	A	A
India	SAH10a-A	G	A	C	T	T	C	T	T	A	A	G	T	C	A	T	A	A	A	T	T	G	C	C	A	A
India	SAH10a-B	G	A	C	T	T	C	T	T	A	A	G	T	C	A	T	A	T	A	T	T	G	C	C	A	A
India	SAH6a-A	G	A	C	T	T	C	T	T	A	A	G	T	C	A	T	A	A	A	T	T	G	C	C	A	A
India	SAH6a-B	G	A	C	T	T	C	T	T	A	A	G	T	C	A	T	A	A	A	T	T	G	C	C	A	A
India	THR10b-A	G	A	C	T	T	C	T	T	A	A	G	T	C	A	T	A	A	A	T	T	G	C	C	A	A
India	THR10b-B	G	G	C	T	T	C	C	T	A	A	G	T	T	A	T	A	A	A	T	T	G	C	C	A	A
India	THR8b-A	G	A	C	T	T	C	T	T	A	A	G	T	C	A	T	A	A	A	T	T	G	C	C	A	A
India	THR8b-B	G	G	C	T	T	C	C	T	A	A	G	T	T	A	T	A	A	A	T	T	G	C	C	A	A
India	THR3b-A	G	A	C	T	T	C	T	T	A	A	G	T	C	A	T	A	A	A	T	T	G	C	C	A	A
India	THR3b-B	G	A	C	T	T	C	T	T	A	A	G	T	C	A	T	A	A	A	T	T	G	C	C	A	A
India	HAR10a-A	G	A	C	T	T	C	C	T	A	A	G	T	T	A	T	A	A	A	T	T	G	C	C	A	A
India	HAR10a-B	G	A	C	T	T	C	T	T	A	A	G	T	C	A	T	A	A	A	T	T	G	C	C	A	A
India	ONG26-A	G	A	C	T	T	C	T	T	A	A	G	T	C	A	T	A	A	A	T	T	G	C	C	A	A
India	ONG26-B	G	G	C	T	T	C	C	T	A	A	G	T	C	A	T	A	A	A	T	T	G	C	C	A	A
India	HAR8a-A	G	A	C	T	T	C	T	T	A	A	G	T	C	A	T	A	A	A	T	T	G	C	C	A	A
India	HAR8a-B	G	A	C	T	T	C	T	T	A	A	G	T	C	A	T	A	A	A	T	T	G	C	C	A	A
India	ONG6-A	G	G	C	T	T	C	C	T	A	A	G	T	T	A	T	A	A	A	T	T	G	C	C	A	A
India	ONG6-B	G	G	C	T	T	C	T	T	A	A	G	T	C	A	T	A	A	A	T	T	G	C	C	A	A
OUTGROUP	PB3311-A	G	A	C	T	G	T	C	T	A	G	A	T	C	G	C	T	A	A	T	T	A	A	C	A	G
OUTGROUP	PB3311-B	G	A	C	T	G	T	C	T	A	G	A	T	C	G	C	T	A	A	T	C	A	A	C	A	G

## Sheet: IL5
e) IL5
		308	403	554	605	624	822	823	1424	1539	2996	3135	3245	3406	3419	3675	3770	3894	3908	3924	3943	3947	4032
Africa	NG49-A	T	C	G	A	A	C	G	T	A	T	G	T	A	A	T	A	A	T	G	A	T	C
Africa	NG49-B	C	C	G	A	A	C	G	T	A	T	G	T	A	A	T	A	A	T	G	A	T	C
Africa	NG45-A	C	C	G	A	G	C	G	T	A	T	G	T	A	A	C	T	G	T	G	G	C	C
Africa	NG45-B	C	C	G	A	A	C	A	T	A	C	G	C	A	A	C	T	G	G	G	G	C	A
Africa	L38-A	T	C	T	A	A	C	G	T	A	T	G	T	A	A	T	A	A	T	G	A	T	C
Africa	L38-B	C	C	G	A	A	C	G	T	A	T	G	T	A	A	T	A	A	T	G	A	T	C
Africa	NG37-A	T	C	G	A	A	C	G	T	A	T	G	T	A	A	T	A	A	T	G	A	T	C
Africa	NG37-B	T	C	G	A	A	C	G	T	A	C	G	T	A	A	T	A	A	T	G	A	T	C
Africa	NG6-A	C	C	G	A	A	C	G	T	A	T	G	T	A	A	T	A	A	T	G	A	T	C
Africa	NG6-B	C	C	G	A	A	C	G	T	A	T	G	T	A	A	T	A	A	T	G	A	T	C
Africa	L17-A	C	C	G	A	A	C	G	T	A	T	G	T	A	A	T	A	A	T	G	A	T	C
Africa	L17-B	C	C	G	A	A	C	G	T	A	T	G	T	A	A	T	A	A	T	G	A	T	C
Africa	S3221-A	T	C	G	A	A	C	G	T	A	T	G	T	A	A	T	A	A	T	G	A	T	C
Africa	S3221-B	C	C	G	A	A	C	G	T	A	T	G	T	A	A	T	A	A	T	G	A	T	C
Africa	S3217-A	T	C	G	A	A	C	G	T	A	T	G	T	A	A	T	A	A	T	G	A	T	C
Africa	S3217-B	C	C	G	A	A	C	G	T	A	T	G	T	A	A	T	A	A	T	G	A	T	C
Africa	S3215-A	T	C	T	A	A	C	G	T	A	T	G	T	A	A	T	A	A	T	G	A	T	C
Africa	S3215-B	T	C	G	A	A	C	G	T	A	T	G	T	A	A	T	A	A	T	G	A	T	C
Africa	S3213-A	T	C	G	A	A	C	G	T	A	T	G	T	A	A	T	A	A	T	G	A	T	C
Africa	S3213-B	T	C	G	A	A	C	G	T	A	T	G	T	A	A	T	A	A	T	G	A	T	C
Europe	Rn10-A	T	C	G	A	A	C	G	T	A	T	G	T	A	A	T	A	A	T	G	A	T	C
Europe	Rn10-B	T	C	G	A	A	C	G	T	A	T	G	T	A	A	T	A	A	T	G	A	T	C
Europe	Rn8-A	T	C	G	A	A	T	G	T	A	C	G	C	A	A	T	A	G	C	G	G	C	A
Europe	Rn8-B	T	C	G	A	A	C	G	T	A	T	G	T	A	A	T	A	A	T	G	A	T	C
Europe	NR31-A	T	C	G	A	A	C	G	T	A	T	G	T	A	A	T	A	A	T	G	A	T	C
Europe	NR31-B	T	C	G	A	A	C	G	T	A	T	G	T	A	A	T	A	A	T	G	A	T	C
Europe	Mrt17-A	T	C	G	A	A	C	G	T	A	T	G	T	A	A	T	A	A	T	G	A	T	C
Europe	Mrt17-B	T	C	G	A	A	C	G	T	A	T	G	T	A	A	T	A	A	T	G	A	T	C
Europe	NR12-A	T	C	G	A	A	C	G	T	A	T	G	T	A	A	T	A	A	T	G	A	T	C
Europe	NR12-B	T	C	G	A	A	C	G	T	A	T	G	T	A	A	T	A	A	T	G	A	T	C
Europe	Mrt1-A	T	C	G	A	A	C	G	T	A	T	G	T	A	A	T	A	A	T	G	A	T	C
Europe	Mrt1-B	T	C	G	A	A	C	G	T	A	T	G	T	A	A	T	A	A	T	G	A	T	C
Europe	Fr7-A	T	C	T	A	A	C	G	T	A	T	G	T	A	A	T	A	A	T	G	A	T	C
Europe	Fr7-B	T	C	G	A	A	C	G	T	A	T	G	T	A	A	T	A	A	T	G	A	T	C
Europe	Aln27-A	T	C	G	A	A	C	G	C	A	C	G	T	A	A	T	A	A	T	G	A	T	C
Europe	Aln27-B	T	C	G	A	A	C	G	C	A	C	G	T	A	A	T	A	A	T	G	A	T	C
Europe	AB14-A	T	C	T	A	A	C	G	T	A	T	G	T	A	A	T	A	A	T	G	A	T	C
Europe	AB14-B	T	C	G	A	A	C	G	T	A	T	G	T	A	A	T	A	A	T	G	A	T	C
Europe	Fr6-A	T	C	G	A	A	C	G	T	A	T	G	T	A	A	T	A	A	T	G	A	T	C
Europe	Fr6-B	T	C	G	A	A	C	G	T	A	T	G	T	A	A	T	A	A	T	G	A	T	C
Europe	Aln7-A	T	C	G	A	G	C	G	T	A	T	G	T	A	A	C	A	G	T	G	G	C	C
Europe	Aln7-B	T	C	G	A	A	C	A	T	A	C	G	C	A	A	T	A	G	T	G	G	C	A
Europe	AB2-A	T	C	G	A	A	T	G	T	A	C	G	C	A	A	T	A	G	C	G	G	C	A
Europe	AB2-B	T	C	G	A	A	C	G	T	A	T	G	T	A	A	T	A	A	T	G	A	T	C
Europe	AA5-A	T	C	G	A	A	C	G	T	A	C	G	T	A	A	T	A	A	T	G	A	T	C
Europe	AA5-B	T	C	G	A	A	C	G	C	A	C	G	T	A	A	T	A	A	T	G	A	T	C
Europe	HL31-A	T	C	G	A	A	C	G	T	A	C	G	T	A	A	T	A	A	T	G	A	T	C
Europe	HL31-B	T	C	G	A	A	C	G	T	A	C	G	T	A	A	T	A	A	T	G	A	T	C
Europe	SK4-A	T	C	G	A	G	C	A	T	A	C	G	C	A	A	C	G	G	C	A	G	C	A
Europe	SK4-B	C	C	G	A	G	C	A	T	A	C	G	C	A	A	C	A	G	C	G	G	C	A
Europe	AA4-A	T	C	G	A	A	C	G	T	A	T	G	T	A	A	T	A	A	T	G	A	T	C
Europe	AA4-B	T	C	G	A	A	C	G	T	A	T	G	T	A	A	T	A	A	T	G	A	T	C
Europe	HL20-A	T	C	G	A	A	C	G	T	A	T	G	T	A	A	T	A	A	T	G	A	T	C
Europe	HL20-B	T	C	G	A	A	C	G	T	A	T	G	T	A	A	T	A	A	T	G	A	T	C
Europe	SK2-A	T	C	G	A	A	C	G	T	A	T	G	T	A	A	T	A	A	T	G	A	T	C
Europe	SK2-B	T	C	G	A	A	C	G	T	A	T	G	T	A	A	T	A	A	T	G	A	T	C
India	Har5a-A	T	C	G	A	A	T	G	T	A	C	G	C	A	A	T	A	G	C	G	G	C	A
India	Har5a-B	T	C	G	A	A	C	G	T	A	T	G	T	A	A	T	A	A	T	G	A	T	C
India	Sah11a-A	T	T	G	A	G	T	G	T	A	C	G	C	A	A	T	A	G	T	G	G	C	A
India	Sah11a-B	C	C	G	A	A	C	G	T	A	T	G	T	A	A	T	A	A	T	G	A	T	C
India	Sah10a-A	T	C	G	A	A	T	G	T	A	C	G	C	A	A	T	A	G	T	G	G	C	A
India	Sah10a-B	T	C	G	A	A	T	G	T	A	C	G	C	A	A	T	A	G	C	G	G	C	A
India	Sah6a-A	T	C	G	A	A	T	G	T	A	C	G	C	A	A	T	A	G	C	G	G	C	A
India	Sah6a-B	T	C	G	A	A	T	G	T	A	C	G	C	A	A	T	A	G	C	G	G	C	A
India	Thr10b-A	T	T	G	A	G	T	G	T	A	C	G	C	A	A	T	A	G	T	G	G	C	A
India	Thr10b-B	C	C	G	A	A	C	G	T	A	C	G	C	A	A	T	A	G	C	G	G	C	A
India	Thr8b-A	T	C	G	A	A	T	G	T	A	C	G	C	A	A	T	A	G	C	G	G	C	A
India	Thr8b-B	T	C	G	A	A	C	G	T	A	C	G	C	A	A	T	A	G	C	G	G	C	A
India	Thr3b-A	T	C	G	A	A	T	G	T	A	T	G	T	A	A	T	A	G	C	G	G	C	A
India	Thr3b-B	T	C	G	A	A	T	G	T	A	C	G	C	A	A	T	A	G	C	G	G	C	A
India	Har10a-A	T	C	G	A	A	T	G	T	A	C	G	C	A	A	T	A	G	C	G	G	C	A
India	Har10a-B	T	C	G	A	A	T	G	T	A	C	G	C	A	A	T	A	G	C	G	G	C	A
India	Ong26-A	T	C	G	A	A	T	G	T	A	C	G	C	A	A	T	A	G	C	G	G	C	A
India	Ong26-B	T	C	G	A	A	T	G	T	A	C	G	C	A	A	T	A	G	C	G	G	C	A
India	Har8a-A	T	C	G	A	G	C	A	T	A	C	G	C	A	A	C	G	G	C	A	G	C	A
India	Har8a-B	C	C	G	A	A	T	G	T	A	C	G	C	A	A	T	A	G	C	G	G	C	A
India	Ong6-A	T	C	G	A	A	T	G	T	A	C	G	C	A	A	T	A	G	C	G	G	C	A
India	Ong6-B	T	C	G	A	A	C	G	T	A	T	G	T	A	A	T	A	A	T	G	A	T	C
OUTGROUP	PB3311-A	C	C	G	C	G	C	G	T	G	C	A	C	C	G	C	A	G	C	G	G	C	A
OUTGROUP	PB3311-B	C	C	G	C	G	C	G	T	G	C	A	C	C	G	C	A	G	C	G	G	C	A

## Sheet: IL13
f) IL13
									*
pop	ID	422	470	477	611	690	736	800	1019	1176	1204	1226	1285	1370	1448	1470	1493	1500	1591	1619	1657	1813	1891	2091	2161	2276	2301	2342	2376	2535	2681	2966	3054	3175	3233	3299	3633
Africa	NG49-A	C	C	A	G	C	G	C	G	G	A	T	T	G	T	G	T	G	C	C	C	C	G	G	C	C	C	G	C	G	T	C	G	C	C	A	A
Africa	NG49-B	G	C	A	G	C	G	C	G	G	A	T	T	G	T	G	T	G	C	C	C	C	G	G	C	C	C	G	C	G	T	C	G	C	C	A	A
Africa	NG45-A	C	C	A	G	C	G	C	G	G	A	T	T	G	T	G	T	G	C	C	C	C	G	G	C	C	C	G	C	G	T	C	G	C	G	A	A
Africa	NG45-B	C	C	A	G	A	G	C	G	G	A	T	T	G	T	G	T	G	C	C	C	C	G	G	C	C	C	G	C	G	T	T	G	C	C	A	A
Africa	L38-A	C	C	A	G	C	G	C	G	G	A	T	T	G	T	G	T	G	C	C	C	C	G	G	C	C	C	G	C	G	T	C	G	C	C	A	A
Africa	L38-B	C	C	A	G	C	G	C	G	G	A	T	T	G	T	G	T	G	C	C	C	C	G	G	C	C	C	G	C	G	T	C	G	C	C	A	A
Africa	NG37-A	C	C	A	G	C	G	C	G	G	A	T	T	G	T	G	T	G	C	C	C	C	G	G	C	C	C	G	C	G	T	C	G	C	C	A	A
Africa	NG37-B	C	C	A	G	C	G	C	A	G	A	T	T	G	T	G	T	G	C	C	C	C	G	G	C	C	C	G	C	G	T	C	G	C	G	A	A
Africa	NG6-A	C	C	A	G	C	G	C	G	G	A	T	T	G	T	G	T	G	C	C	C	C	G	G	C	C	C	G	C	G	T	C	G	C	C	A	A
Africa	NG6-B	C	C	A	G	C	G	C	G	G	A	T	T	G	T	G	T	G	C	C	C	C	G	G	C	C	C	G	C	G	T	C	G	C	C	A	A
Africa	L17-A	C	C	A	G	C	G	C	G	G	A	T	T	G	T	G	T	G	C	C	C	C	G	G	C	C	C	G	C	G	T	C	G	C	C	A	A
Africa	L17-B	C	C	A	G	C	G	C	G	G	A	T	T	G	T	G	T	G	C	C	C	C	G	G	C	C	C	G	C	G	T	C	G	C	C	A	A
Africa	S3221-A	C	C	A	G	C	G	C	G	G	A	T	T	G	T	G	T	G	C	C	C	C	G	G	C	C	C	A	C	G	T	C	G	C	C	A	A
Africa	S3221-B	C	C	A	G	C	G	C	G	G	A	T	T	C	T	G	T	C	C	T	C	C	G	G	C	C	C	A	T	G	T	C	A	C	C	A	A
Africa	S3217-A	C	C	A	G	C	G	C	G	G	A	T	T	G	T	G	T	G	C	C	C	C	G	G	C	C	C	G	C	G	T	C	G	C	C	A	A
Africa	S3217-B	C	C	A	G	C	G	C	G	G	G	T	T	G	T	G	G	G	C	C	C	C	G	G	C	C	C	G	C	G	T	C	G	C	C	A	G
Africa	S3215-A	C	C	A	G	C	G	C	G	G	A	T	T	G	T	G	T	G	C	C	C	C	G	G	C	C	C	G	C	G	T	C	G	C	C	A	A
Africa	S3215-B	C	C	A	G	C	G	C	G	G	A	T	T	G	T	G	T	G	C	C	C	C	G	G	C	C	C	G	C	G	T	C	G	C	C	A	A
Africa	S3213-A	C	C	A	G	C	G	C	G	G	A	T	T	G	T	G	T	G	C	C	C	C	G	G	C	C	C	G	C	G	T	C	G	C	C	A	A
Africa	S3213-B	C	C	A	G	C	G	T	G	G	A	T	T	G	T	G	T	G	C	C	C	C	G	G	C	C	C	G	C	G	T	C	G	C	G	A	A
Europe	RN10-A	C	C	A	G	C	G	C	G	G	A	T	T	C	T	G	T	C	C	T	C	C	G	G	C	C	C	A	C	G	T	C	A	C	C	A	A
Europe	RN10-B	C	C	A	G	C	G	C	G	G	A	T	T	C	T	G	T	C	C	T	C	C	G	G	C	C	C	A	C	G	T	C	A	C	C	A	A
Europe	RN8-A	C	C	A	G	C	G	C	G	G	A	T	T	G	T	G	T	G	C	C	T	C	G	G	C	C	C	G	C	G	T	C	G	T	C	C	A
Europe	RN8-B	C	C	A	G	C	G	C	G	G	A	T	T	C	T	G	T	C	C	T	C	C	G	G	C	C	C	A	T	G	T	C	A	C	C	A	A
Europe	NR31-A	C	C	A	G	C	G	C	G	G	A	T	T	G	T	G	T	G	C	C	C	C	G	G	C	C	C	G	C	G	T	C	G	C	G	A	A
Europe	NR31-B	C	C	A	G	C	G	C	G	G	A	T	T	G	T	G	T	G	C	C	C	C	G	G	C	C	C	G	C	G	T	C	G	C	G	A	A
Europe	MRT17-A	C	C	A	G	C	G	C	G	G	A	T	T	G	T	G	T	G	C	C	C	C	G	G	C	C	C	G	C	G	T	C	G	C	G	A	A
Europe	MRT17-B	C	C	A	G	C	G	C	G	G	A	T	T	G	T	G	T	G	C	C	C	C	G	G	C	C	C	G	C	G	T	C	G	C	G	A	A
Europe	NR12-A	C	C	A	G	C	G	C	G	G	A	T	T	G	T	G	T	G	C	C	C	C	G	G	C	C	C	G	C	G	T	C	G	C	G	A	A
Europe	NR12-B	C	C	A	G	C	G	C	G	G	A	T	T	G	T	G	T	G	C	C	C	C	G	G	C	C	C	G	C	G	T	C	G	C	G	A	A
Europe	MRT1-A	C	C	A	G	C	G	C	G	G	A	T	T	G	T	G	T	G	C	C	C	C	G	G	C	C	C	A	C	G	T	C	G	C	C	A	A
Europe	MRT1-B	C	C	A	G	C	G	C	G	G	A	T	T	C	T	G	T	C	C	T	C	C	G	G	C	C	C	A	T	G	T	C	A	C	C	A	A
Europe	FR7-A	C	C	A	G	C	G	C	G	G	A	T	T	G	T	G	T	G	C	C	C	C	G	G	C	C	C	G	C	G	T	C	G	C	G	A	A
Europe	FR7-B	C	C	A	G	C	G	C	G	G	A	T	T	G	T	G	T	G	C	C	C	C	G	G	C	C	C	G	C	G	T	C	G	C	C	A	A
Europe	ALN27-A	C	C	A	G	C	G	C	G	G	A	T	T	G	T	G	T	G	C	C	C	C	G	G	C	C	C	G	C	G	T	C	G	C	C	A	A
Europe	ALN27-B	C	C	A	G	C	G	C	G	G	A	T	T	G	T	G	T	G	C	C	C	C	G	G	C	C	C	G	C	G	T	C	G	C	C	A	A
Europe	AB14-A	C	C	A	G	C	G	C	G	G	A	T	T	G	T	G	T	G	C	C	C	C	G	G	C	C	C	G	C	G	T	C	G	C	G	A	A
Europe	AB14-B	C	C	A	G	C	G	C	G	G	A	T	T	G	T	G	T	G	C	C	C	C	G	G	C	C	C	G	C	G	T	C	G	C	C	A	A
Europe	FR6-A	C	C	A	G	C	G	C	G	G	A	T	T	G	T	G	T	G	C	C	C	C	G	G	C	C	C	G	C	G	T	C	G	C	G	A	A
Europe	FR6-B	C	C	A	G	C	G	C	G	G	A	T	T	G	T	G	T	G	C	C	C	C	G	G	C	G	C	G	C	G	T	C	G	C	C	A	A
Europe	ALN7-A	C	C	A	G	C	G	C	G	G	A	T	T	G	T	G	T	G	C	C	C	C	G	G	C	C	C	G	C	G	T	C	G	C	G	A	A
Europe	ALN7-B	C	C	A	G	C	G	C	G	G	A	T	T	G	T	G	T	G	C	C	C	C	G	G	C	C	C	G	C	G	T	C	G	C	G	A	A
Europe	AB2-A	C	C	A	G	C	G	C	G	G	A	T	T	G	T	G	T	G	C	C	C	C	G	G	C	C	C	G	C	G	T	C	G	C	G	A	A
Europe	AB2-B	C	C	A	G	C	G	C	G	G	A	T	T	G	T	G	T	G	C	C	C	C	G	G	C	C	C	G	C	G	A	C	A	C	C	A	A
Europe	AA5-A	C	C	A	G	C	G	C	G	G	A	T	T	G	T	G	T	G	C	C	C	C	G	G	C	C	C	G	C	G	T	C	G	C	G	A	A
Europe	AA5-B	C	C	A	G	C	G	C	G	G	A	T	T	G	T	G	T	G	C	C	C	C	G	G	T	C	C	G	C	G	T	C	A	C	C	A	A
Europe	HL31-A	C	C	A	G	C	G	C	G	G	A	T	T	G	T	G	T	G	C	C	C	C	G	G	C	C	C	A	C	G	T	C	G	C	G	A	A
Europe	HL31-B	C	C	A	G	C	G	T	G	G	A	T	T	G	T	G	T	G	C	C	C	C	G	G	C	C	C	G	C	G	T	C	G	C	G	A	A
Europe	SK4-A	C	C	A	G	C	G	C	G	G	A	T	T	C	T	G	T	C	C	T	C	C	G	G	C	C	C	A	C	G	T	C	A	C	C	A	A
Europe	SK4-B	C	C	A	G	C	G	C	G	G	A	T	C	G	T	G	T	G	C	C	C	C	G	G	C	C	C	G	C	G	T	C	G	C	C	A	A
Europe	AA4-A	C	C	A	G	C	G	C	G	G	A	T	T	G	T	G	T	G	C	C	C	C	G	G	C	C	C	G	C	G	T	C	A	C	C	A	A
Europe	AA4-B	C	C	A	G	C	G	C	G	G	A	T	T	G	T	G	T	G	C	C	C	C	G	G	C	C	C	G	C	G	T	C	A	C	C	A	A
Europe	HL20-A	C	C	A	G	C	G	C	G	G	A	T	T	G	T	G	T	G	C	C	C	C	G	G	C	C	C	G	C	G	T	C	G	C	G	A	A
Europe	HL20-B	C	C	A	G	C	G	C	G	G	A	T	T	G	T	G	T	G	C	C	C	C	G	G	C	C	C	G	C	G	T	C	G	C	C	A	A
Europe	SK2-A	C	C	A	G	C	G	C	G	G	A	T	T	G	T	G	T	G	C	C	C	C	G	G	C	C	C	G	C	G	T	C	G	C	C	A	A
Europe	SK2-B	C	C	A	G	C	G	C	G	G	A	T	T	G	T	G	T	G	C	C	C	C	G	G	C	C	C	G	C	G	T	C	G	C	C	A	A
India	HAR5a-A	C	C	A	G	C	G	C	G	G	A	T	T	G	T	G	T	G	C	C	C	C	G	G	C	C	C	G	C	G	T	C	G	C	G	A	A
India	HAR5a-B	C	C	A	G	C	G	C	G	G	A	T	T	G	T	G	T	G	C	C	T	C	G	G	C	C	T	G	C	G	T	C	G	T	C	C	A
India	SAH11a-A	C	C	A	G	C	G	C	G	G	A	T	T	G	T	G	T	G	C	C	T	C	G	G	C	C	C	G	C	G	A	C	A	C	C	A	A
India	SAH11a-B	C	C	A	G	C	G	C	G	G	A	T	T	G	T	G	T	G	C	C	T	C	G	G	C	C	T	G	C	G	T	C	G	T	C	C	A
India	SAH10a-A	C	C	A	G	C	G	C	G	G	A	T	T	G	T	G	T	G	C	T	C	G	G	G	C	C	C	G	C	G	T	C	A	C	C	A	A
India	SAH10a-B	C	C	A	G	C	G	C	G	G	A	T	T	G	T	G	T	G	C	T	C	G	G	G	C	C	C	G	C	G	T	C	A	C	C	A	A
India	SAH6a-A	C	C	A	G	C	G	C	G	G	A	T	T	G	T	G	T	G	C	C	T	C	G	G	C	C	T	G	C	G	T	C	G	T	C	C	A
India	SAH6a-B	C	C	A	G	C	G	C	A	G	A	T	T	G	T	G	T	G	C	C	T	C	G	G	C	C	C	G	C	G	A	C	A	C	C	A	A
India	THR10b-A	C	C	A	G	C	G	C	A	A	A	T	T	G	T	G	T	G	C	T	C	G	G	G	C	C	C	G	C	G	T	C	A	C	C	A	A
India	THR10b-B	C	C	A	G	C	G	T	G	G	A	T	T	G	T	G	T	G	C	T	C	G	G	G	C	C	C	G	C	G	T	C	A	C	C	A	A
India	THR8b-A	C	C	A	G	C	G	C	G	G	A	T	T	G	T	G	T	G	C	C	C	C	G	G	C	C	C	G	C	G	A	C	A	C	C	A	A
India	THR8b-B	C	C	A	G	C	G	T	G	G	A	T	T	G	T	G	T	G	C	C	C	C	G	G	C	C	C	G	C	G	T	C	G	C	G	A	A
India	THR3b-A	C	C	A	G	C	G	C	A	G	A	T	T	G	T	G	T	G	C	C	T	C	G	G	C	C	C	G	C	G	A	C	A	C	C	A	A
India	THR3b-B	C	C	A	G	C	G	T	G	G	A	T	T	G	T	G	T	G	C	C	T	C	G	G	C	C	T	G	C	G	T	C	G	T	C	C	A
India	HAR10a-A	C	C	A	G	C	G	C	A	G	A	T	T	G	T	G	T	G	C	T	C	G	G	G	C	C	C	G	C	G	T	C	A	C	C	A	A
India	HAR10a-B	C	C	A	G	C	G	T	G	G	A	T	T	G	T	G	T	G	C	T	C	G	G	G	C	C	C	G	C	G	T	C	A	C	C	A	A
India	ONG26-A	C	C	A	G	C	G	C	G	G	A	T	C	G	A	G	T	G	C	C	C	C	G	G	C	C	C	G	C	G	A	C	A	C	C	A	A
India	ONG26-B	C	C	A	G	C	G	C	G	G	A	T	C	G	A	G	T	G	C	C	C	C	G	G	C	C	C	G	C	G	A	C	A	C	C	A	A
India	HAR8a-A	C	C	A	G	C	G	C	G	G	A	T	T	G	T	G	T	G	C	T	C	G	G	G	C	C	C	G	C	G	T	C	A	C	C	A	A
India	HAR8a-B	C	C	A	G	C	G	T	G	G	A	T	T	G	T	G	T	G	C	T	C	G	G	G	C	C	C	G	C	G	T	C	A	C	C	A	A
India	ONG6-A	C	C	A	G	C	G	C	G	G	A	T	T	G	T	G	T	G	C	C	C	C	G	G	C	C	C	G	C	G	T	C	G	C	G	A	A
India	ONG6-B	C	C	A	G	C	G	C	G	G	A	T	T	G	T	G	T	G	C	T	C	G	G	G	C	C	C	G	C	G	T	C	A	C	C	A	A
OUTGROUP	PB3311-A	C	T	G	C	C	A	C	G	G	A	C	T	G	T	A	T	G	T	C	C	C	C	A	C	C	C	G	C	C	T	C	G	C	C	A	A
OUTGROUP	PB3311-B	C	T	G	C	C	A	C	G	G	A	C	T	G	T	A	T	G	T	C	C	C	C	A	C	C	C	G	C	C	T	C	G	C	C	A	A
