# Supplementary material for: Detecting the effects of selection at the population level in six bovine immune genes
Source: BMC Genet. 2008 Oct 6;9:62. doi: 10.1186/1471-2156-9-62 (PMC2576349; doi:10.1186/1471-2156-9-62)
Supplement: Additional File 2 — Breed and country of origin information for each bovine sample. [file 1471-2156-9-62-S2.xls]

## Sheet: Additional file 2
Additional file 2. Breed and country of origin information for each bovine sample.
well number	Group	Breed	Breed Country of Origin*
H1	EUROPE	Aberdeen Angus	United Kingdom
G1	EUROPE	Aberdeen Angus	United Kingdom
F1	EUROPE	Friesian	Netherlands
E1	EUROPE	Friesian	Netherlands
D1	EUROPE	Norwegian Red	Norway
C1	EUROPE	Norwegian Red	Norway
H2	EUROPE	Highland	United Kingdom
G2	EUROPE	Highland	United Kingdom
F2	EUROPE	Alentejana	Portugal
E2	EUROPE	Alentejana	Portugal
D2	EUROPE	Mertolenga	Portugal
C2	EUROPE	Mertolenga	Portugal
B2	EUROPE	Romangola	Italy
A2	EUROPE	Romangola	Italy
H3	EUROPE	Sikias	Greece
G3	EUROPE	Sikias	Greece
F3	EUROPE	Anatolian Black	Turkey
E3	EUROPE	Anatolian Black	Turkey
D3	AFRICA	Ndama	Guinea
C3	AFRICA	Ndama	Guinea
B3	AFRICA	Ndama	Guinea
A3	AFRICA	Ndama	Guinea
H4	AFRICA	Somba	Togo
G4	AFRICA	Somba	Togo
F4	AFRICA	Somba	Togo
E4	AFRICA	Somba	Togo
D4	AFRICA	Lagune	Benin
B4	AFRICA	Lagune	Benin
A4	B. INDICUS	Hariana	India
H5	B. INDICUS	Hariana	India
G5	B. INDICUS	Hariana	India
F5	B. INDICUS	Tharparker	Pakistan
E5	B. INDICUS	Tharparker	Pakistan
D5	B. INDICUS	Tharparker	Pakistan
C5	B. INDICUS	Sahiwal	Pakistan
B5	B. INDICUS	Sahiwal	Pakistan
A5	B. INDICUS	Sahiwal	Pakistan
H6	B. INDICUS	Ongole	India
G6	B. INDICUS	Ongole	India
E6	Outgroup2	Plains Bison
* Origins of samples have been previously reported in
Cymbron, T., Loftus, R. T., Malheiro, M. I. & Bradley, D. G. (1999) Proc Biol Sci 266, 597-603.
Loftus, R. T., Ertugrul, O., Harba, A. H., El-Barody, M. A., MacHugh, D. E., Park, S. D. & Bradley, D. G. (1999) Mol Ecol 8, 2015-22.
Freeman, A. R., Meghen, C. M., Machugh, D. E., Loftus, R. T., Achukwi, M. D., Bado, A., Sauveroche, B. & Bradley, D. G. (2004) Mol Ecol 13, 3477-87.
Loftus, R. T., MacHugh, D. E., Ngere, L. O., Balain, D. S., Badi, A. M., Bradley, D. G. & Cunningham, E. P. (1994) Anim Genet 25, 265-71.
Ritz, L. R., Glowatzki-Mullis, M. L., MacHugh, D. E. & Gaillard, C. (2000) Anim Genet 31, 178-85.
