# Supplementary material for: Detecting the effects of selection at the population level in six bovine immune genes
Source: BMC Genet. 2008 Oct 6;9:62. doi: 10.1186/1471-2156-9-62 (PMC2576349; doi:10.1186/1471-2156-9-62)
Supplement: Additional File 3 — Primer information for re-sequenced bovine genes. [file 1471-2156-9-62-S3.xls]

## Sheet: Additional file 3
	Additional file 3. Primer information.
number	gene	primer name	sequence (5'-3')
1	CD2	CD2_5UtoIn2_F	GATCCCCAAAGATGAACCTCGCAT
		CD2_5UtoIn2_R	GCTTGAAATTGTCTCTCCGGACAGA
2	CD2	CD2 ex1 F	GTAGCATTAGATACCTTCTCAT
		CD2 ex1 R	GTAGGTTTACTCCATTTGAA
3	CD2	CD2 ex2 F	GTGAAGACCCTGAAAGCATT
		CD2 ex2 R	CTTTCATCTTCCATAGCTACTA
4	CD2	cd2_ex3genFOR	CAGTAAGTTGCCTGACTTGAGT
		cd2_ex3genREV	AAGCACCCATGCCCTGGA
5	CD2	CD2 ex4 F	ACCTCAGGCAACTCATCTTT
		CD2 ex4 R	GCTGAAATTTTACCTGTGTTCCTA
6	CD2	CD2 ex5 F	CAGCCCCCCGCTCATCGTCC
		CD2 ex5 R	GCTGAGGGTGGGGCCTGACC
7	CD2	CD2_Ag_F1	GAAACTGCCAAATCCCATCC
		CD2_Ag_R1	TAACAGTGAGAGTGAAGACC
8	CD2	CD2_Ag_F2	GTCTCCCACACTACAGGAAG
		CD2_Ag_R2	AACTCACTTGGTTGTGGCTC
9	IL2	IL2_In1toIn3_F	CCAAAGAGTCATCAGAAGAGGA
		IL2_In1toIn3_R	TCTTCTCCTCAGATGAAGTGCT
10	IL2	IL2_In3toIn4_F	GATTGCATCCAAGAGCTCCCTGT
		IL2_In3toIn4_R	GACAATGTATGCCAGACATGTGCA
11	IL2	IL2 In4-3U F4	GATTCATGGCTCTCTTTCCTCAT
		IL2 In4-3U R4	CCCAGAATGACAAATATCTGAGTTT
12	IL2	IL2_In4_F	GGTGACAAATTGTGGATCTGGGAA
		IL2_In4_R	CTTTGACAGATGGATGAGGA
13	IL13	IL13 5U-In1 F2	AGGGTGTGAGGCGTCACCA
		IL13_5UtoIn1_R	GTCCAGGGGCTTAGAACTGAGAGA
14	IL13	IL13 In1toIn3 F2	GCTGTTTCTAGACTAGACTCCCAT
		IL13_In1toIn3_R	GCAAAGAGGCCAGCATGTTGGT
15	IL13	IL13_In3to3U_F	TGGTGAGTGGAAAGCCCCTGA
		IL13_In3to3U_R	GCCAGTATCCCCAAAAGGCCAA
16	IL13	il13_Ag_F1	TTCCACAGTCCTTCCCACAC
		il13_Ag_R1	CAGGGCTTCTTCCTTGAGAC
17	ART4	NAR4 5U-In1 F3	CCTGCTTTGCTAAGGAAGTT
		NAR4 5U-In1 R3	AGGAACTAAGATCTTGCATG
18	ART4	NAR4_In1toEx2_F	TTGCTGGCAAAATACCTGGCAGT
		NAR4_In1toEx2_R	GGTCCCATTTGACAGCAATTGCA
19	ART4	Nar4_Ag_F2	GGACGACAGAGTTCACTTAG
		Nar4_Ag_R2	GATGGATTGTAGCCCGACAG
20	TYROBP	TYROBP 5U-In1 F4	CCTCCTTTACTGGGTTGGACACTA
		TYROBP 5U-In1 R4	TGTGACTGCGGAGTAGGCAT
21	TYROBP	TYROBP_In1toIn4_F	AGTTGGGGGCTTCTGCAGCTT
		TYROBP_In1toIn4_R	CCTCTGCTCTTCGGACTTCTCT
22	TYROBP	TYROBP_In4to3U_F	CAAGATCACTTGGGGAGGCAGT
		TYROBP_In4to3U_R	CCCCACCCCCAGAAGATGACA
23	TYROBP	TYROBP_In4_F	TGTACGGAGGGGAAATTCAGGGAT
		TYROBP_In4_R	GACCACATGGCATGTGGAACAGA
24	TYROBP	tyroBP_Ag_F1	GATGTGGTACAGGAGTCAGG
		tyroBP_Ag_R1	TGACTGTGGGTGGTGAGTTG
25	IL5	IL5_5 prime_F	AGCCCTCATAATCATTCATTCG
		IL5_5 prime_R	TCTTTTCACAGAGGAAGTGTGG
26	IL5	IL5_ex1_ex2_F	TTGCATTAAAACCTCCTTCTCC
		IL5_ex1_ex2_R3	GCATACATTTAAAGTAAGTCATGGTTG
27	IL5	IL5_ex3_ex4_F	TGTAGAACTGACATCACCAGAGG
		IL5_ex3_ex4_R	CTCAAAGGGAGAGAATAAATTGG
28	IL5	IL5_3 prime_F	AGCATTGGCACAAACATAAGC
		IL5_3 prime_R	CAGTTTGAGTTAGATTTTGATTACTGG
